# Supplementary material for: Understanding the Role of the Master Regulator XYR1 in Trichoderma reesei by Global Transcriptional Analysis
Source: Front Microbiol. 2016 Feb 16;7:175. doi: 10.3389/fmicb.2016.00175 (PMC4754417; doi:10.3389/fmicb.2016.00175)
Supplement: Table S1 — qRT-PCR primers used in this study. [file Table1.XLSX]

## Sheet: Table S13
Table S1 qRT-PCR primers used in this study.
Protein ID	Sequence 5’→3’ (Foward)	Sequence 5’→3’ (Reverse)
76359	GGGCTAGAGAATTGGAAGACG	ATCTCGCCTCCAAATCCAAG
62165	GTGTTTGCTGTGAAAGATGGG	TCATATTCCAAGTCCCACTGTG
4146	GACGATTGAAGAGATGAATGCG	AATTATGATCCCACTCGGCAG
123673	AGTCATTGATGGAGCTTCTGG	CACTTTGCGTTCTTGTTCTGTC
64710	GTGTGATTTGCGATGCTTCTG	TCTAGGGAGGTTCTGAGGAAG
109945	CTGAAGCATGGATACGAGGTC	AGTAGATCCAAACCAAGGCAAG
123989	CCGAGCTTGGTAGTTACTCTG	GGTAGCCTTCTTGACTGAGT
72567	ACAAGAATGCATCGTCTCCG	TGTTCCACCCGTTGTAGTTG
122081	CCCTCAACACTAGCCACCAG	AGGTCTTGGAGGTGTCAACG
120312	GCCACTACTATCACCACTTCG	GTACAGCCAAAGTCAAAACCC
123232	AGATTGCCATTCCCCAGAAG	CCCGAGTACGTGACATGATTC
73643	GCGCCACTGTTCCTGGAG	ACCGCTGCCACCACACTG
49081	GCCTTGTATCTGACCTATTCCG	TGATGTCTTTCCAAGTTCCCC
120961	ACTATGTCTTCCGCCATGAAC	CACGCACTGAGGATAGTTCTG
76672	CTGTACATCACCTACCCATC	TAGCTGAGATCTCGTCGTC
120749	TTTGCCTGGTCGCTCATG	AATCAGCTCGTCAAACAGCG
82227	GCGTACAATGGCATCAATGG	ATCCCAACCCCATTCCTTTC
76227	ATGTCTGGAAGTGAGGTTGC	TCGTGAGTCCAAAGTGAACAG
123992	CCAAACTATACGAGTAGCC	GAGTGAATGTCTTGATGG
111849	TGTCAGCAATTCGGGTCTTC	GACAGGTTGGCAAAATGGTG
44504	TGAGAGCGGTGGTATCCACG	GGTACCACCAGACATGACAATGTT
