# Supplementary material for: Understanding the Role of the Master Regulator XYR1 in Trichoderma reesei by Global Transcriptional Analysis
Source: Front Microbiol. 2016 Feb 16;7:175. doi: 10.3389/fmicb.2016.00175 (PMC4754417; doi:10.3389/fmicb.2016.00175)
Supplement: Table S2 — Summary of RNA-seq reads obtained for the parental strain QM9414. [file Table2.XLSX]

## Sheet: Table S1
Table S2 Summary of RNA-seq reads obtained for the parental strain QM9414.
Samples	Raw Reads	Quality Paired Reads	Quality unpaired Reads	Overall read alignment rate (%)	Concordant pair alignment rate (%)	Number of nucleotides (Gigabase/GB)
QM9414 Cellulose1	28483604	21385744	4839487	93.4	89.7	5.69672
QM9414 Cellulose2	16036616	12415582	2579830	94.2	90.8	3.20732
QM9414 Cellulose3	19224967	14950476	3038648	93.2	89.2	3.84499
QM9414 Sophorose1	14311488	10746070	2386150	93.7	89.9	2.8623
QM9414 Sophorose2	17782393	13920453	2736540	93.9	90.1	3.55648
QM9414 Sophorose3	19691061	15486558	2959794	93.3	89.8	3.93821
QM9414 Glucose1	13341102	9963705	2276790	93.5	89.8	2.66822
QM9414 Glucose2	36490949	28633579	5580191	93.7	90	7.29819
QM9414 Glucose3	25600303	19981700	4018110	92.9	88.8	5.12006
Total	190962483	147483867	30415540	93.53	89.79	38.1925
