# Supplementary material for: Understanding the Role of the Master Regulator XYR1 in Trichoderma reesei by Global Transcriptional Analysis
Source: Front Microbiol. 2016 Feb 16;7:175. doi: 10.3389/fmicb.2016.00175 (PMC4754417; doi:10.3389/fmicb.2016.00175)
Supplement: Table S3 — Summary of RNA-seq reads obtained for Δxyr1 mutant strain. [file Table3.XLSX]

## Sheet: Table S2
Table S3 Summary of RNA-seq reads obtained for Δxyr1 mutant strain.
Samples	Raw Reads	Quality Paired Reads	Quality unpaired Reads	Overall read alignment rate (%)	Concordant pair alignment rate (%)	Number of nucleotides (Gigabase/GB)
Δxyr1 Cellulose1	10623635	8016261	1757786	92.6	89.3	2.12473
Δxyr1 Cellulose2	15136419	11912989	2260084	93.4	90	3.02728
Δxyr1 Cellulose3	13582541	10707417	2018429	92.6	89.1	2.71651
Δxyr1 Sophorose1	18340537	13642590	3550600	91	87.7	3.66811
Δxyr1 Sophorose2	21571982	16934766	3779674	92.5	89.1	4.3144
Δxyr1 Sophorose3	50039657	43698590	3750034	88.7	86.5	10.0079
Δxyr1 Glucose1	47624261	41588606	3213355	94.8	92.1	9.52485
Δxyr1 Glucose2	25791799	20561247	3257890	93.8	90.7	5.15836
Δxyr1 Glucose3	24925235	19621900	3698803	92.5	88.7	4.98505
Total	227636066	186684366	27286655	92.4333	89.2444	45.5272
