# Supplementary material for: Understanding the Role of the Master Regulator XYR1 in Trichoderma reesei by Global Transcriptional Analysis
Source: Front Microbiol. 2016 Feb 16;7:175. doi: 10.3389/fmicb.2016.00175 (PMC4754417; doi:10.3389/fmicb.2016.00175)
Supplement: Table S4 — Top 15 down-regulated genes in the mutant Δxyr1 in cellulose, sophorose and glucose. [file Table4.XLSX]

## Sheet: Table S3
Table S4 Top 15 down-regulated genes in cellulose, sophorose and glucose.
Cellulose
ProteinID	Description	Log2 Fold Change	p-value
69944	GH31 α-xylosidase/α-glucosidase	-10.3003	1.55218e-19
120229	GH10 endo-ß-1,4-xylaunknown proteinse XYN3	-9.55201	5.27997e-32
120961	GH61 polysaccharide monooxygeunknown proteinse CEL61b (AA9)	-9.13657	9.05045e-14
73632	CBM1	-8.9206	2.6656e-34
56996	GH5 β-Manunknown proteinunknown proteinse MAN1	-8.80352	2.23748e-12
123818	GH11 endo-ß-1,4-xylaunknown proteinse XYN2	-8.58515	3.12133e-56
69957	MFS permease	-8.49713	1.45068e-38
123232	GH12 endo-ß-1,4-glucaunknown proteinse	-8.42154	2.88446e-05
73643	GH61 polysaccharide monooxygeunknown proteinse CEL61a (AA9)	-8.30227	1.44393e-59
121418	CE16	-8.26433	1.61723e-41
73638	CBM1	-8.1044	1.75156e-09
49976	GH45 endo-β-1,4-glucaunknown proteinse EGL5/CEL45a	-8.08971	2.26136e-51
121127	GH3 β-xylosidase BXL1	-8.08624	1.86455e-65
123940	CE15	-8.00821	4.84844e-48
76210	GH62 α-L-arabinofuranosidase ABF2	-7.88606	4.52214e-15
Sophorose
ProteinID	Description	Log2 Fold Change	p-value
121127	GH3 β-xylosidase BXL1	-7.70948	8.83467e-67
121418	CE16	-7.69845	7.80119e-38
72526	GH67 α-Glucuronidase GLR1	-7.62105	3.21739e-69
56840	GH109	-7.61607	7.25196e-97
49976	GH45 endo-β-1,4-glucaunknown proteinse EGL5/CEL45a	-7.61051	1.67601e-57
123940	CE15	-7.38558	1.96556e-48
73638	CBM1	-7.35661	2.48998e-05
73632	CBM1	-6.59328	6.65357e-40
69944	GH31 α-xylosidase/α-glucosidase	-6.54224	1.00882e-17
122081	GH7 Endo-β-1,4-glucaunknown proteinse EGL1/CEL7b	-6.5154	1.32075e-93
123992	swollenin (CBM1)	-6.37449	4.21836e-116
104295	unknown protein	-6.15862	1.5641e-56
69276	GH30 endo-β-1,4-xylaunknown proteinse	-5.99159	6.02748e-78
73643	GH61 polysaccharide monooxygeunknown proteinse CEL61a (AA9)	-5.96705	4.81003e-28
50894	MFS permease	-5.93434	1.40456e-136
Glucose
ProteinID	Description	Log2 Fold Change	p-value
60635	GH92 α-1,2-mannosidase	-2.88632	0.0129364
109378	Amidases	-2.26526	0.0316441
108096	unknown protein	-2.13727	0.0085544
70842	Cytochrome P450 CYP2 subfamily	-2.104	0.0267473
6103	MFS multidrug transporter, putative	-1.90955	0.00025556
102820	AA1	-1.78861	0.00109921
55179	Argiunknown proteinse family protein	-1.75128	0.00663539
59151	SSCRP	-1.70031	0.0030587
111236	N-acetyltransferase of bacterial origin	-1.60505	0.00553441
54962	iron transporter	-1.55283	0.0193437
108553	unique protein	-1.49398	0.00036966
122108	unknown protein, 1TM, only in Gibberella and Chaetomium	-1.48721	0.00465333
122972	Cation transporting ATPase	-1.46872	0.00141661
109276	Tripeptidyl peptidase II	-1.42229	0.00682072
59827	GCN5-related N-acetyltransferase	-1.39437	0.000664712
