# Supplementary material for: Understanding the Role of the Master Regulator XYR1 in Trichoderma reesei by Global Transcriptional Analysis
Source: Front Microbiol. 2016 Feb 16;7:175. doi: 10.3389/fmicb.2016.00175 (PMC4754417; doi:10.3389/fmicb.2016.00175)
Supplement: Table S5 — T. reesei CAZymes analyzed in this study. [file Table5.XLSX]

## Sheet: Table S4
Table S5 T. reesei CAZymes analysed in this study.
Protein ID	CAZymes	Log2 Fold Change Cellulose	p-value Cellulose	Log2 Fold Change Sophorose	p-value Sophorose	Log2 Fold Change Glucose	p-value Glucose	FPKM Δxyr1 Cellulose	FPKM QM9414 Cellulose	FPKM Δxyr1 Sophorose	FPKM QM9414 Sophorose	FPKM Δxyr1 Glucose	FPKM QM9414 Glucose
102820	AA1	-1.73449	2.92908e+08	-0.536614	0.234288	-1.78861	0.00109921	1.49	4.56226	0.659571	1.21868	0.314058	1.77272
123827	AA2	-0.415066	0.0896353	-0.243344	0.329887	0.458491	0.192262	320.055	377.881	288.69	451.27	59.3809	64.9631
49205	AA2	-0.293165	0.370994	0.43023	0.150865	0.913842	0.0150796	59.6609	63.5491	59.2699	57.5839	310.291	246.025
54129	AA2	2.19381	2.46136e+07	1.35006	0.00393107	0.151064	0.874564	2.65652	0.454881	1.4261	0.689877	0.692886	1.03532
70803	AA2	-2.53063	3.75515e-27	0.12867	0.603083	-0.245473	0.514174	23.8761	122.548	7.98767	9.55811	5.52083	9.98147
73523	AA2	-0.483128	0.0517281	-0.0943394	0.736323	-0.252172	0.542351	46.9658	57.7515	44.5775	65.6097	68.9616	128.499
120008	AA3	-1.14566	1.59504e+06	0.725269	0.000466106	0.222584	0.562893	33.7566	66.0407	148.533	112.846	15.5563	20.8384
123978	AA3	1.90587	7.62762e-09	1.36575	664.051	-0.740095	0.0682842	572.32	133.073	588.171	283.076	0.811959	1.90786
22915	AA3	-0.364906	0.389754	0.198685	0.634269	0.29712	0.779034	9.78717	11.1305	25.1275	27.0689	0.287585	0.345029
23367	AA3	-0.267788	0.588584	0.978272	0.0177663	0.148292	0.857502	254.514	270.026	293.13	208.599	57.9653	79.0729
43893	AA3	0.161456	0.512736	0.215695	0.34338	-0.137285	0.736777	54.4615	42.7314	31.8101	36.276	14.9361	25.0718
59382	AA3	0.909106	0.00153544	0.400959	0.188439	0.442563	0.350452	14.7145	6.84033	8.06728	8.10317	5.06058	5.61195
60206	AA3	-2.28527	3.41621e+08	1.49751	0.176568	0.967269	0.578744	0.490094	2.10921	0.0364511	0.00890467	0.0295945	0.01412
60374	AA3	0.207393	0.627618	-1.37845	3.65876e+08	-0.442866	0.76912	2.05948	1.56568	2.14082	6.80738	0.0555762	0.125902
61066	AA3	0.122539	0.658016	0.266336	0.262328	0.021096	0.970698	7.72555	6.18965	6.30923	6.73182	3.57962	5.56027
70910	AA3	-0.794294	0.0028665	-0.329621	0.151976	0.0994512	0.821273	2.12056	3.19182	4.36245	7.0436	4.74458	6.66062
80746	AA3	0.492415	0.052409	-1.45118	306824	0.142572	0.77359	4.86616	3.07937	1.40811	5.00913	2.0992	2.87916
104438	AA4	0.583879	0.199165	0.307085	0.512365	0.918398	0.327317	1.57004	0.905881	0.956569	0.962091	0.304028	0.239553
55161	AA4	-0.407234	0.00424516	-0.302237	0.0246572	-0.179122	0.403718	20.7409	24.1226	28.2333	44.0285	40.2169	69.3438
76013	AA4	-0.789179	1.20682e+06	-0.64445	4.36472e+08	-0.244538	0.281279	55.0804	83.7566	46.9459	91.4639	77.1372	140.641
79395	AA4	-0.331041	0.108142	-0.293611	0.143461	-0.280956	0.368523	45.8041	50.5954	37.6027	63.052	52.7584	97.7753
124282	AA5	-1.30244	9.64944e+09	0.226056	0.557817	-1.10383	0.0149416	50.67	111.703	132.862	163.913	49.626	170.569
78357	AA6	-0.435001	0.0458959	0.704658	0.000570608	0.195283	0.601451	100.724	119.952	108.232	89.6941	75.8432	99.6658
102561	AA7	-0.724798	0.108013	0.530438	0.266749	0.426562	0.577527	1.69544	2.49201	1.0801	1.01998	1.18509	1.25453
105823	AA7	-0.756594	0.105423	0.866366	0.0633266	0.556832	0.416709	0.848953	1.23474	0.834662	0.589535	0.864248	0.857809
105874	AA7	-0.421284	0.638523	-0.43502	0.59165	NA	NA	0.235783	0.280148	0.16752	0.319407	0.126357	0.247958
4114	AA7	0.963394	0.222392	0.536877	0.487926	-0.0652274	0.975283	1.24727	0.526593	0.974373	0.903645	0.108389	0.167116
47420	AA7	0.191071	0.308214	-0.604282	0.000201999	-0.05743	0.864779	33.6489	25.8642	17.61	34.6825	17.4485	27.6068
5135	AA7	0.53048	0.102794	1.13074	0.000184264	0.220409	0.702112	48.9535	29.5201	20.3002	12.4447	24.6818	32.6341
5345	AA7	-0.555294	0.0103756	-2.95784	1.83706e-43	-0.992788	0.0513515	13.5108	17.5062	11.4033	113.51	0.4265	1.25239
54997	AA7	3.3442	2.83433e-21	0.4217	0.492102	0.466945	0.729239	23.7381	2.0031	0.253989	0.253821	0.0913355	0.0752651
57141	AA7	0.455007	0.00648714	-0.204049	0.255741	-0.572448	0.00623009	24.5524	15.7963	11.6831	17.029	14.8535	34.2239
58333	AA7	0.731743	0.0293231	-1.71538	288180	0.195789	0.746752	7.59317	3.98465	8.41447	34.8551	6.77346	8.76646
58421	AA7	-1.46896	0.00252674	0.641005	0.123113	-1.15727	0.0195548	0.53603	1.32895	1.8314	1.40734	1.23439	4.51077
60784	AA7	0.195624	0.49942	-0.0587895	0.855508	-0.362878	0.282095	3.90014	2.95296	1.77386	2.35977	4.4109	8.62637
64683	AA7	0.0731214	0.883661	1.16583	0.00187571	-0.312471	0.663966	2.28207	1.90443	2.56482	1.36606	1.00867	1.94266
65098	AA7	1.3447	0.00133618	0.633609	0.128569	-0.00838486	0.994246	3.48901	1.19332	3.34234	2.51374	0.747264	1.07733
66726	AA7	-2.21873	6.1251e+07	1.76933	0.00814618	0.203806	0.904336	1.39075	5.86923	0.471053	0.168155	0.0901489	0.0899024
69650	AA7	-1.26845	0.0225136	-1.90767	0.00018813	0.432847	0.593383	0.642605	1.38683	0.448566	2.23163	3.19023	3.38715
105851	AA8	0.390809	0.323475	-0.352547	0.489235	-0.184298	0.895609	2.99996	1.99953	0.446339	0.706829	0.0954601	0.170637
66795	AA8	-0.292898	0.767718	-0.255797	0.709411	NA	NA	0.160724	0.177718	0.544562	0.804606	0.243636	0.50545
80659	AA8	-4.43235	34425.4	-3.51096	3.97637e+08	-1.08225	0.472166	1.92962	48.7328	3.55776	57.9523	0.0507488	0.186537
76065	AA9	-1.26554	302.198	-1.72238	2.55805e-08	-0.0708021	0.856037	25.3019	53.6654	22.0683	98.9994	33.9487	54.9327
68347	CBM1	0.500395	0.2408	-1.00575	0.0112841	0.0878602	0.936554	2.8721	1.78689	1.00283	2.70036	0.434108	0.577377
73632	CBM1	-8.9206	2.6656e-34	-6.59328	6.65357e-40	-1.18525	0.392428	0.179315	93.4323	0.381062	49.8066	0.0436889	0.212803
73638	CBM1	-8.1044	1.75156e-09	-7.35661	2.48998e-05	-0.358284	0.838824	1.6806	824.299	1.85175	624.754	0.807779	1.40065
109944	CBM13	3.1805	0.000352485	-0.69819	0.0522713	-0.769199	0.671565	17.0583	1.6166	3.83831	7.68299	0.0242021	0.110706
111094	CBM13	3.19763	7.18671e-19	5.97127	3.07596e-38	-1.05496	0.50228	25.1358	2.35591	27.2925	0.500412	0.0240356	0.137642
120980	CBM13	0.160024	0.78807	-0.357486	0.490863	1.47362	0.0167799	27.0509	21.1917	14.7341	30.0149	33.9883	17.4523
109235	CBM18	2.37653	1.61956e-05	2.25523	0.000766053	-0.796721	0.364258	103.883	17.3455	48.1621	12.124	0.235607	0.531566
76266	CBM18	0.172029	0.535768	0.508223	0.0323036	0.693572	0.0296498	291.982	227.134	247.608	233.546	163.18	151.127
1885	CBM20	0.489656	0.0881817	0.502559	0.070897	0.000949427	0.997967	426.421	265.424	297.944	287.68	12.0909	18.2761
44230	CBM20	-0.0467423	0.873213	0.167386	0.499547	0.187149	0.651842	1133.25	1030.39	1266.71	1551.49	277.013	374.519
123502	CBM21	-0.295409	0.207207	0.166898	0.480521	-0.380727	0.250869	286.522	309.255	196.714	234.407	120.771	244.972
123368	CBM48	-0.579744	0.000270288	0.127953	0.472808	-0.214034	0.428697	61.6064	81.218	117.597	139.725	51.0674	91.2665
121579	CBM50	0.698356	0.00352529	-0.636281	0.00772556	-0.0540717	0.915966	741.999	399.495	250.307	487.555	115.385	178.672
123663	CBM50	-0.944764	0.0295459	0.465342	0.303403	1.69781	0.00132694	69.9086	118.557	123.98	124.229	603.584	266.439
110709	CBM66	-0.183338	0.509097	-0.15044	0.601501	0.0994478	0.833802	3.80963	3.81166	1.7546	2.46809	2.51269	3.69493
104461	CE1	-0.799005	0.00375432	-0.941548	0.000254807	-0.11242	0.835893	7.02514	10.8441	6.78386	17.1098	6.50292	10.6023
106697	CE1	-1.23052	0.225759	1.59316	0.061478	NA	NA	0.14196	0.364387	0.561774	0.187022	0.355463	0.26027
107268	CE1	-0.0915651	0.791775	0.107384	0.736616	0.533197	0.201074	67.8538	63.6544	72.706	86.38	34.7375	35.4038
107669	CE1	-1.32286	2.8009e+07	-0.0170096	0.957141	-0.186607	0.693862	3.79067	8.43254	9.31292	12.2466	6.36748	10.7341
122646	CE1	-0.500725	0.0184765	-0.210362	0.345658	0.000890989	0.997744	28.7207	35.6545	27.18	41.6265	82.3228	124.651
123173	CE1	0.0316582	0.880124	-0.554622	0.000394742	0.24428	0.345763	54.4923	46.893	24.698	49.6224	33.4741	43.2593
21327	CE1	-0.185976	0.42165	0.430278	0.0326526	0.445889	0.128317	53.017	52.915	60.9589	55.8237	41.1731	45.8668
36822	CE1	-0.757073	0.577481	1.70055	0.108026	NA	NA	0.0422557	0.0816915	0.173104	0.0545848	0.0771504	0.112626
53220	CE1	0.127103	0.655753	0.514031	0.0358019	-0.12071	0.795878	21.8689	17.5215	11.0814	9.87392	10.9164	17.8275
57045	CE1	-0.578095	0.350411	2.12518	5.26008e+08	0.793781	0.360036	1.09008	1.50737	2.3932	0.698406	1.12999	0.935547
62985	CE1	-0.354636	0.529843	1.22518	0.0100666	0.0753926	0.943899	165.255	187.067	191.445	115.648	80.6521	115.026
63692	CE1	0.56182	0.0633994	0.0531523	0.873723	0.0181184	0.980808	2.41019	1.4216	1.7432	2.12215	0.769939	1.23232
65677	CE1	1.06509	1.50484e+09	0.279312	0.316757	0.259434	0.600425	59.4432	24.7627	23.6928	24.2892	8.14618	10.1585
66608	CE1	-0.456032	0.0359092	-0.269732	0.225153	-0.391884	0.229083	59.0873	71.215	38.8855	58.8471	19.3114	39.7161
68161	CE1	0.719615	0.276334	0.953887	0.0950475	-0.198965	0.814011	0.817893	0.425461	0.813331	0.512295	1.15874	2.1656
68704	CE1	-0.231251	0.545141	0.1462	0.681878	0.278471	0.59894	4.96701	5.16107	5.40138	6.6475	8.04562	9.85765
70630	CE1	0.863376	0.000134861	0.0331525	0.907168	-1.23019	9.30601e+09	157.314	75.8151	150.719	182.232	3.82768	13.3323
70631	CE1	-1.26961	0.0144728	0.150569	0.851074	-0.197284	0.899844	0.766727	1.6163	0.233116	0.259371	0.0899236	0.123471
82317	CE1	1.20554	2.46127e+09	0.193109	0.543207	-0.50289	0.247447	16.6306	6.1956	13.3013	14.4255	10.0616	21.4899
72072	CE1	-4.63814	1.77628	0.696835	0.0988581	-0.313247	0.76897	0.21847	6.52769	4.19986	3.24392	0.440039	0.868129
107850	CE1	2.30673	1.01264e-06	0.206643	0.496028	-0.141691	0.803193	76.8097	13.3821	16.0929	17.206	6.89587	11.2407
104102	CE10	0.889498	0.470526	1.19956	0.283803	NA	NA	0.352736	0.149655	0.382897	0.158936	0.0862224	0.0586967
106120	CE10	0.392507	0.212046	0.0441907	0.900287	-0.210924	0.772355	183.699	122.545	116.116	134.707	1.24368	2.14621
107835	CE10	-2.41061	0.000397762	-0.00320734	0.997407	-0.859074	0.343296	0.316064	1.53834	0.521716	0.61485	0.857499	2.54562
108287	CE10	0.0693786	0.755979	-0.0677208	0.741777	-0.43141	0.081168	13.0029	10.8526	10.6649	13.893	7.27491	15.2551
111591	CE10	-0.426719	0.138323	-0.55595	0.0282405	-0.188236	0.693862	6.37753	7.51131	6.33462	11.7241	5.13566	8.80282
119696	CE10	1.07622	0.000668676	-0.985086	0.0025684	-0.742699	0.141867	7.09912	2.92664	2.01256	4.79539	1.12396	2.97
122730	CE10	-1.0125	0.0479155	0.231727	0.685515	-0.0654417	0.95396	23.0803	42.0071	10.9788	14.704	13.0485	20.7231
123723	CE10	-0.746435	0.003398	-0.217716	0.446924	0.459155	0.376611	46.231	68.4203	18.9763	26.8264	2.50986	2.75951
2044	CE10	-0.190273	0.383602	-0.870239	2.23371e+08	0.299258	0.383438	19.8013	19.8696	10.3673	24.7362	4.70575	5.66907
32027	CE10	0.619877	0.41011	0.532314	0.481169	NA	NA	1.5941	0.90036	0.940968	0.707723	0.310221	0.400961
56427	CE10	0.502154	0.0243194	-0.452919	0.0367696	-0.343638	0.307414	10.1227	6.31774	5.81521	10.0773	5.26939	10.2281
56830	CE10	1.02104	1.25396e+06	-1.18384	1112.15	-0.237056	0.621435	24.9511	10.7948	12.6775	37.1705	1.14548	2.03479
57914	CE10	0.157597	0.664508	-0.231951	0.436715	-0.0598296	0.932569	4.58256	3.55908	5.193	7.63206	1.40132	2.1969
59508	CE10	-1.85015	0.0287032	-0.657599	0.422956	0.504386	0.662985	0.118137	0.492329	0.171757	0.457651	3.94572	4.16607
59723	CE10	-0.843191	0.05757	0.512393	0.22726	0.369343	0.599683	1.46172	2.37188	2.24654	2.2895	2.5162	2.8693
60752	CE10	0.791893	0.00296952	-0.11513	0.718119	-0.265839	0.577653	7.92672	4.01612	3.62244	4.8058	2.9863	5.48005
61293	CE10	-2.11323	2.2018e+07	-0.80717	0.0652206	-0.456398	0.775769	3.84789	15.2214	3.17064	7.50371	0.0524704	0.11141
65760	CE10	0.4388	0.000830504	0.382453	0.00556693	0.0236644	0.937723	41.9741	27.2765	22.0831	21.5131	16.4753	24.6833
78828	CE10	0.652263	0.0116212	-1.22742	586447	0.0706757	0.90945	148.924	82.7274	29.3217	85.4006	2.09711	3.09774
78852	CE10	0.666232	3.75131e+07	-0.59096	1.06744e+09	-0.39335	0.041206	76.7523	42.4514	25.5352	50.8584	19.8249	39.6089
32364	CE12	-0.10913	0.819328	0.95157	0.0045757	-1.10209	0.186256	5.42874	5.20786	14.8541	9.33094	0.356721	1.12562
75989	CE12	-0.33382	0.223452	0.342177	0.166555	0.0884851	0.84927	10.8341	11.8585	16.4594	15.7027	17.7757	25.4717
3101	CE14	-0.501176	0.0824389	-0.535677	0.0545154	0.653354	0.0948032	76.7184	95.4168	46.3526	90.0472	61.8198	58.6082
58550	CE14	0.282018	0.329826	0.852207	0.000736716	0.285808	0.51918	34.1191	24.4982	27.64	18.9612	19.9283	24.8199
123940	CE15	-8.00821	4.84844e-48	-7.38558	1.96556e-48	0.317973	0.788795	0.347821	93.094	0.335609	74.3331	0.239459	0.279574
121418	CE16	-8.26433	1.61723e-41	-7.69845	7.80119e-38	-1.43722	0.218881	0.230701	74.7065	0.159619	48.1834	0.0572874	0.339686
103825	CE16	1.56876	1.20306e+09	-0.894958	0.0189068	0.0426885	0.967329	8.13361	2.39117	2.12299	4.76868	1.12064	1.57951
70021	CE2	-0.330397	0.412055	-1.38321	5.38658e+09	1.83095	4.4691e+09	2.00076	2.22364	0.841439	3.18657	1.96931	0.745615
41248	CE3	0.122904	0.740641	-0.549261	0.0541728	-0.0669664	0.906571	8.73858	6.86777	7.41655	13.7719	8.60809	13.8247
69490	CE4	0.0852387	0.935891	-2.03864	0.000703522	-0.164922	0.870209	0.21785	0.170119	0.241239	1.65111	1.50271	2.57306
65215	CE4	0.0387399	0.923003	0.47572	0.121938	0.930473	0.0416567	27.3759	23.4731	39.7995	35.2482	5.18527	3.80856
105072	CE4	-0.000520457	0.998866	-0.0652403	0.820048	-0.695046	0.0417293	12.4765	11.0851	8.18288	10.9696	3.86174	9.91432
54219	CE5	-2.89553	0.00396011	-4.90921	9.31021e+07	NA	NA	0.148048	1.07211	0.0340048	2.86746	0.0793136	0
44214	CE5	0.507742	0.00490516	0.000995522	0.997386	-0.446678	0.0893377	123.225	76.0668	51.6615	64.3069	25.2691	52.5549
60489	CE5	0.212525	0.65165	-1.48513	6.271e+09	-1.46851	0.290121	12.0076	9.07479	6.16581	20.6039	0.0362683	0.253166
21668	CE7	0.118894	0.298192	0.670783	61.6546	0.125903	0.462575	75.7746	61.3546	120.106	98.1059	53.8129	74.9674
64620	CE7	-0.237682	0.37984	0.864812	0.000182489	0.29392	0.420874	8.52847	8.80582	8.88888	6.02682	12.211	15.1675
79671	CE9	1.05218	0.160611	-2.27265	0.00084021	3.02191	0.000370878	143.134	56.6565	18.3645	162.842	313.42	46.4671
120749	GH1	-6.74066	2.08015e-70	-0.688139	0.0745091	-0.383309	0.588335	5.79321	602.985	969.047	2073.49	2.26622	4.50211
22197	GH1	-4.4739	1.71296e-160	0.0237329	0.907143	-0.121498	0.753572	14.7205	292.046	521.727	685.587	4.88879	8.17195
120229	GH10	-9.55201	5.27997e-32	-5.83313	0.000133583	-0.934131	0.4966	0.436313	465.238	0.51861	47.0716	0.120172	0.358715
4221	GH105	0.378828	0.654654	-0.0800641	0.925955	NA	NA	0.737597	0.480291	0.399388	0.612396	0.429628	0.807024
57179	GH105	-2.12474	0.00115322	2.95214	47.4574	-0.344641	0.882412	0.270784	1.05469	9.25864	1.42724	0	0
111897	GH109	-0.756165	0.0118902	0.797807	0.00504298	-0.350093	0.542755	8.25895	12.3821	14.75	10.3216	2.02059	3.97179
22426	GH109	-0.762997	0.00103362	-0.195008	0.443908	-0.534402	0.093026	16.2871	24.2624	16.3967	24.0409	63.9017	139.901
3422	GH109	0.222372	0.793988	-0.468736	0.491246	NA	NA	0.409654	0.310282	0.329404	0.539367	0.826288	0.869707
47153	GH109	-0.182883	0.60328	0.312815	0.31331	-0.146913	0.800108	28.8249	28.687	42.5986	43.5609	20.5762	33.8305
53673	GH109	-1.97628	1.3317e-16	0.770572	3.66066e+08	0.481081	0.0438037	10.5348	36.5791	40.1363	29.3384	30.35	33.2031
56840	GH109	-7.81886	2.9212e-64	-7.61607	7.25196e-97	-0.339822	0.59572	0.468217	102.072	0.50413	133.318	0.910188	1.63505
5894	GH109	-0.0932526	0.794988	0.606767	0.0204538	-0.0388662	0.946133	5.50388	5.11244	9.05776	7.12959	6.43403	9.95851
79816	GH109	-1.7546	0.184714	-0.528559	0.710888	-1.05943	0.601451	2.98898	15.8216	0.709887	1.77214	181.199	813.82
82591	GH109	-0.796619	6.34752e+07	0.783467	7.48747e+07	-0.492355	0.0267044	29.9393	45.7253	42.24	31.9083	23.5994	50.0953
123818	GH11	-8.58515	3.12133e-56	-5.78204	2.65281e-23	-0.355589	0.75648	1.11605	455.74	1.69385	123.643	0.52451	0.955377
79606	GH115	1.21695	32.6968	-0.208996	0.277686	-0.602626	0.0167799	129.226	48.8282	48.9525	75.0873	5.31913	12.4054
123232	GH12	-8.42154	2.88446e-05	-7.01076	22.6472	-0.422985	0.834679	1.4503	1228.87	1.21538	425.452	0.578464	0.947125
77284	GH12	-0.646369	0.00169861	1.10776	2.05583e+06	0.547085	0.0577051	134.693	184.1	187.319	114.844	510.256	528.605
103995	GH125	0.0133491	0.95014	-0.286886	0.0841704	-0.485148	0.0291277	52.4767	45.7239	33.4352	51.8475	17.6501	37.5887
70373	GH125	-1.20792	0.021762	-0.302433	0.0601832	-0.45799	0.151047	62.5573	127.763	94.9002	150.217	2.18652	4.39118
121475	GH127	0.0970861	0.752012	-0.553073	0.0251223	0.197515	0.688385	205.356	168.84	109.499	209.189	4.76765	6.03299
59628	GH128	-1.90963	0.000266142	-0.910286	0.0404075	0.691646	0.449718	1.04997	3.75548	24.1744	57.4689	1.04834	0.881717
66303	GH128	0.779746	0.0139232	0.519143	0.137686	-0.338226	0.491234	5.29203	2.71354	2.6157	2.25675	2.97512	5.57965
81541	GH128	0.568488	0.00165229	1.00249	591267	-0.438476	0.0906145	101.062	59.6996	109.571	67.8667	54.6355	112.469
57128	GH13	-0.176735	0.410145	-0.20602	0.303471	-0.0678097	0.857245	46.2298	45.9561	43.1416	66.8563	47.6264	77.0617
105956	GH13	-0.993078	0.0166074	-0.480786	0.258983	0.356901	0.629532	13.0293	23.0964	61.2988	110.011	9.24868	10.6479
59578	GH13	-1.07067	0.00170398	-2.19836	24.2213	0.425595	0.564982	1.10678	1.99641	0.748442	4.53769	0.435309	0.50141
108477	GH13	-1.06879	0.00026083	-0.289275	0.367537	-0.441732	0.383438	17.9067	33.3507	55.6657	89.2511	4.07652	8.08674
104664	GH132	-0.911353	1.56901e+06	0.0389965	0.851703	0.849212	4.43632e+09	245.327	404.556	261.824	336.339	349.982	293.959
38441	GH132	-0.973678	950.076	0.202865	0.205158	0.710044	0.000418449	80.4501	139.397	106.239	123.438	23.0391	21.6494
81609	GH15	0.626756	0.180496	0.562657	0.21529	0.649322	0.351311	379.073	211.56	186.307	176.57	52.8777	49.1777
65333	GH15	-0.08407	0.679918	1.01617	5220.64	0.016142	0.968062	52.1819	48.5599	76.0743	48.5769	89.0025	134.669
121294	GH16	-1.25296	9.27806e+08	-1.11115	7.16378e+09	0.124482	0.828038	9.79806	20.4227	11.0377	30.8	104.321	146.034
122511	GH16	0.545641	0.0569482	0.556227	0.0435633	0.064774	0.90945	56.4458	33.6247	97.5883	86.9749	95.245	136.842
123726	GH16	1.91623	2846.84	0.0526754	0.913374	-0.0854957	0.937723	49.8428	11.5157	1.4671	1.64954	0.380008	0.549824
65406	GH16	-0.287292	0.28407	-0.511074	0.0355723	0.671263	0.0427906	551.183	590.023	307.491	590.495	367.5	344.366
69751	GH16	-1.58207	0.000157209	-0.0714331	0.866022	-1.18489	0.398905	0.642554	1.70534	2.94512	3.75675	0.016341	0.0871827
70542	GH16	1.69111	4.02045e-07	-1.18353	75292.3	-0.508619	0.125328	43.7772	11.8798	7.1013	21.1828	3.06504	6.84562
71399	GH16	0.445894	0.05757	0.761522	0.000492522	-0.165293	0.689752	40.5952	26.1434	37.6454	27.5789	33.0395	55.7067
73101	GH16	2.6811	0.00122179	0.192484	0.812642	NA	NA	1.20915	0.132987	0.832096	0.882804	0.574543	1.25711
58239	GH16	0.505354	0.0166759	0.568995	0.00581344	0.322618	0.341457	127.344	78.6264	77.4786	65.967	36.5187	44.3208
66843	GH16	-0.967142	1.19473e+09	-0.00929832	0.975339	0.338531	0.351452	24.6471	42.3985	21.8103	30.4072	36.9397	44.3454
50215	GH16	-1.50455	1855	-0.281101	0.262697	-1.44878	1.98195e+07	23.1918	58.2714	120.508	189.97	82.5756	350.626
38536	GH16	0.884529	0.057966	0.312813	0.578245	-0.696439	0.452981	2.82066	1.32042	0.973028	0.988188	0.364745	0.968045
39755	GH16	-0.90229	0.000185337	-0.06562	0.82712	0.501561	0.156503	22.4256	36.8717	17.1718	24.1634	102.751	109.245
55886	GH16	-0.00880927	0.992235	0.997652	0.17232	-0.941562	0.483446	232.531	202.033	2.01553	1.29188	0.170751	0.484686
66792	GH17	-1.64041	5.66862e-22	0.492102	0.000545924	0.642618	0.000370878	155.816	425.523	328.243	303.056	521.649	509.552
76700	GH17	-0.456719	0.0485602	-0.667476	0.00208429	0.374454	0.273639	20.9845	25.3382	17.6334	39.0006	31.9315	37.9606
49193	GH17	-1.85866	0.000792571	0.137787	0.60513	0.856245	0.00489868	88.9369	284.136	151.853	191.078	134.798	113.542
39942	GH17	-1.55952	0.0398274	0.934863	0.227214	1.34722	0.220817	131.675	371.606	293.776	251.542	1798.09	996.129
56894	GH18	-0.682397	0.523147	0.562895	0.56377	NA	NA	0.0916879	0.132273	0.107515	0.101273	0.0706976	0.0312945
56448	GH18	2.14721	93.2232	-0.371834	0.421562	-0.329747	0.595511	25.7692	5.02889	0.873155	1.49898	2.38127	4.30478
43873	GH18	3.39185	0.0148924	-0.348512	0.663803	-0.573505	0.691635	115.027	9.23021	0.209193	0.359059	0.0847633	0.178688
66041	GH18	-1.54629	0.00074424	-1.96308	1.07796e+09	0.0968127	0.922	22.2659	59.3623	28.6992	185.763	141.119	209.971
80833	GH18	2.41764	1.81211e-07	0.154171	0.640537	-0.00282633	0.996918	122.147	19.9238	9.03297	9.98309	2.34336	3.52423
2735	GH18	0.77542	0.00229378	-0.326353	0.242517	-0.046221	0.939622	62.5611	31.7439	10.6948	17.0516	4.19126	6.5889
121355	GH18	-0.0525871	0.773889	0.36619	0.00879529	-0.0648729	0.820991	24.3024	22.0599	24.7415	24.1283	16.0273	25.7637
65162	GH18	0.189988	0.452746	-0.308339	0.180993	-1.06676	0.0400568	279.4	214.477	68.54	107.225	0.537079	1.74113
119859	GH18	-0.167808	0.590971	0.42725	0.117638	0.546039	0.279214	12.4669	12.3627	8.09758	7.82637	1.78917	1.80567
59791	GH18	2.92509	26.3963	0.0334078	0.974954	-1.59631	0.324388	84.2588	9.35418	0.147094	0.190077	0	0.123771
62704	GH18	0.57329	0.000197609	0.177274	0.28435	0.175829	0.537141	19.2494	11.3591	13.0162	14.5248	7.85442	10.7386
62645	GH18	0.153787	0.667076	0.0198461	0.952971	-0.200665	0.708992	4.28893	3.39958	4.91533	6.05769	2.31225	4.10151
81598	GH18	1.12645	2.50053e+09	0.669075	0.0158734	0.44174	0.317194	309.342	122.942	225.033	178.421	248.79	277.054
72339	GH18	-1.24586	4.40782	-0.726169	3.10515e+09	0.035712	0.939913	3.58489	7.49898	2.38695	4.91706	0.853417	1.32058
59082	GH18	0.881387	0.283308	0.388285	0.646295	-0.193572	0.897368	37.6125	16.9616	47.8618	53.3952	16.3955	28.5162
5836	GH2	-2.5641	5.55022e-62	-1.32683	3.52755e-09	-0.320246	0.449718	7.69439	40.265	8.87058	28.3513	0.640867	1.14374
77299	GH2	-2.70223	9.25226e-28	-0.162877	0.455829	0.142338	0.841178	1.81224	10.4858	6.49712	9.19812	0.23183	0.269724
102909	GH2	-1.62777	0.000273316	1.21689	0.00702998	-0.0122591	0.991717	11.6404	32.6483	33.3712	19.5214	9.06058	13.5744
76852	GH2	-0.845279	0.149224	-0.678513	0.238196	-0.150427	0.894106	22.0205	35.6487	38.5789	86.8359	12.5101	21.8297
57857	GH2	-0.832758	1.1847e+08	-0.823323	1.42637e+08	0.164604	0.628	8.85102	13.9019	6.31132	14.3311	4.32417	5.96625
59689	GH2	0.937778	0.00010985	0.729571	0.00243664	0.66193	0.0739226	10.8561	4.93932	10.9357	8.80489	3.03916	2.79702
62166	GH2	-4.82924	6.84593e-128	-0.739247	0.000306433	-0.403648	0.2186	4.8083	122.598	5.59434	11.8428	3.65366	7.58158
69245	GH2	0.336841	0.176958	0.313657	0.191393	0.778801	0.279214	36.7345	25.4558	39.356	40.427	0.23536	0.157111
21725	GH20	1.37531	47.1371	-0.654121	0.00125104	-0.234531	0.538895	200.079	67.0607	35.6643	75.3746	6.56441	11.6333
23346	GH20	-0.530632	0.583638	1.04239	0.219964	0.582675	0.693862	63.1207	82.9308	96.9525	69.3673	212.765	205.059
105931	GH20	-0.868726	0.141435	-1.80759	0.000657006	1.41402	0.098853	1.2134	1.98292	0.610391	3.62643	0.659094	0.315293
103050	GH23	1.00318	0.305295	-0.259896	0.812642	NA	NA	0.773262	0.323123	0.28826	0.416285	0.0325475	0.127037
109278	GH24	2.74008	1.32469e-15	-1.70018	6.98596e+06	-0.256624	0.596446	58.2005	7.4589	1.81018	7.541	9.20941	16.8847
103458	GH25	-3.91773	3.26503e+06	1.67742	0.024198	NA	NA	0.228302	3.80111	0.716163	0.272344	0.0454084	0
55999	GH27	-4.17629	3.17566e-15	-3.77009	4.05071e-40	-0.433648	0.782493	0.480814	8.26805	1.43992	27.8864	0.0418452	0.103266
59391	GH27	0.318253	0.44216	0.461707	0.207842	0.91353	0.154858	5.11307	3.61611	5.82041	5.44672	0.849631	0.584072
65986	GH27	-0.147864	0.726503	0.967445	0.00142022	-0.375362	0.859495	3.35319	3.27499	11.5438	7.05387	0	0
75015	GH27	1.01682	1.92522e+07	-0.825263	0.000251911	0.0855414	0.854291	17.2423	7.4449	4.27079	10.4685	5.4166	7.8246
72632	GH27	-1.1243	0.00102934	-0.293292	0.434382	0.991058	0.0666699	4.07969	7.93901	4.07919	6.34966	1.74169	1.18913
72704	GH27	-0.247145	0.498574	-0.705443	0.0168534	-0.338874	0.781137	2.92114	3.05551	2.98053	5.90338	0.0956098	0.182211
112140	GH28	-6.34376	2.46622	-4.37875	1.3157e-10	-0.326662	0.892208	0.0394712	4.89779	0.271153	7.56614	0	0
70186	GH28	-1.1213	0.363364	0.0392375	0.977718	NA	NA	0.11274	0.26491	0.215995	0.224412	0.893644	1.17201
103049	GH28	-3.01011	0.000531122	-2.70566	0.000614244	NA	NA	0.0941983	0.824177	0.0877401	0.872584	0.0296288	0.0230153
122780	GH28	-0.446549	0.353762	-0.401021	0.385658	-0.86525	0.227844	184.363	222.323	279.441	466.244	0.904832	2.40053
108671	GH3	-5.95763	44378.1	-5.61092	0.0110355	-1.77835	0.290121	0	0.966583	0.0363196	2.2303	0	0.0282832
69557	GH3	-1.40929	614.352	0.252262	0.258138	0.29719	0.368523	5.34462	12.6883	8.03588	8.32617	9.16481	11.5784
79669	GH3	0.779592	0.00589547	-0.429224	9.52625e+08	0.118837	0.501382	147.069	75.3418	93.2717	160.362	41.2004	58.1871
66832	GH3	-0.9404	0.000125799	-1.09224	6.75013e+08	-0.929013	0.00315451	6.30144	10.701	3.68368	10.7122	5.83896	17.5357
76672	GH3	-6.9507	4.70706e-199	-5.69485	1.5561e-174	-0.271607	0.650652	1.12759	124.435	1.19206	83.1244	0.411221	0.684492
47268	GH3	1.86274	2.18028e-34	0.0444581	0.799195	0.0107273	0.978617	332.558	80.0585	36.5529	44.6595	3.90217	5.91736
104797	GH3	-0.58052	0.0010969	-0.936311	3.45671e+06	0.147515	0.814767	20.2422	26.7103	15.7217	37.9192	0.559017	0.777855
121735	GH3	-1.16252	4.96575e+09	-0.20974	0.524316	-0.28161	0.607023	300.351	596.011	953.69	1464.1	4.89139	9.02989
82227	GH3	-3.08291	2.16591e-81	-1.42817	5.36543e-09	0.0434104	0.910115	11.3608	85.3359	83.4611	291.256	3.57557	5.30441
46816	GH3	-3.77699	3.92523e-31	-2.37686	1.55667e-12	-0.299284	0.714688	0.936473	11.2144	1.97983	12.9512	0.18313	0.382007
76227	GH3	-0.600708	3.05125e+09	1.69449	2.53149e-23	-0.508706	0.0314907	47.9834	64.2766	298.29	119.563	3.42184	7.45431
121127	GH3	-8.08624	1.86455e-65	-7.70948	8.83467e-67	-0.322168	0.762338	0.644152	174.213	0.736731	221.032	0.225101	0.386945
58450	GH3	-1.43594	0.118208	-3.19548	0.0002977	NA	NA	0.0788098	0.191492	0.025482	0.389674	0.0175779	0
110894	GH30	-3.56875	2.78861e-06	-2.77289	5.38111e-05	-0.00303573	0.997019	0.450198	4.8699	0.565919	4.97756	0.325507	0.500574
69276	GH30	-6.50844	5.82659e-69	-5.99159	6.02748e-78	0.527699	0.37128	0.824686	71.289	0.938596	78.3746	1.17536	1.22979
3094	GH30	-0.534254	0.540695	-0.981055	0.315132	0.485154	0.668172	0.386216	0.456896	0.0592959	0.184774	3.30144	3.69035
69736	GH30	0.296698	0.637267	0.209797	0.661329	1.45972	0.00874621	0.954073	0.63893	4.10718	4.32339	3.78754	1.95483
27219	GH31	-1.19402	0.305123	0.928005	0.430948	NA	NA	0.0522273	0.148036	0.0898551	0.0379246	0.339102	0.613445
64827	GH31	0.432079	0.0371386	0.287507	0.162047	-0.0890564	0.833805	19.8464	12.9337	22.1162	23.0832	4.93623	7.94442
69944	GH31	-10.3003	1.55218e-19	-6.54224	1.00882e-17	-0.336941	0.884257	0	29.604	0.0449374	7.52665	0	0
60085	GH31	-3.30884	0.000246406	-0.230913	0.427546	0.247802	0.741228	0.291882	2.69904	1.78449	2.78983	0.352342	0.436523
82235	GH31	-2.31225	2.79578e-11	-0.340977	0.17877	-0.306217	0.493684	37.0356	163.096	382.221	647.263	2.90549	5.50593
109392	GH32	-0.134179	0.84647	-0.582478	0.328849	0.153326	0.892208	0.887969	0.829781	0.497915	0.889266	0.516074	0.671363
80240	GH35	-2.43078	6.69651e-23	-3.11576	1.65825e-52	0.0877109	0.844526	5.46742	26.1447	6.99651	82.933	2.65937	3.79522
124016	GH36	-0.403968	0.0346279	-0.608407	0.000724711	0.155781	0.676758	42.2552	49.228	40.7201	80.0095	5.34279	7.15181
22072	GH37	-0.635056	0.000144415	-0.147682	0.427536	-0.474901	0.0460937	32.9679	45.1355	40.3437	57.7698	16.9746	36.9621
123226	GH37	0.0539082	0.875317	1.41477	156833	-0.111726	0.865784	47.5762	40.4361	39.4713	19.8392	0.974427	1.49229
120676	GH37	-0.156048	0.172005	-0.0145102	0.910781	-0.327108	0.0194403	91.4389	89.4795	72.6684	94.8831	52.6008	101.708
3196	GH38	-0.676663	0.000541205	0.579833	0.00297056	0.160959	0.669281	31.5335	44.4207	66.1853	58.3265	12.9039	17.5267
73102	GH39	0.632363	0.369454	0.772735	0.125983	-0.117554	0.915245	0.515741	0.291267	1.03631	0.74641	0.434149	0.701415
3739	GH43	-4.86584	3.14736e-70	-5.27536	2.78635e-75	1.09817	0.481995	1.16493	29.6925	0.574678	28.3759	0.0624436	0
68064	GH43	-0.19317	0.324495	-0.382593	0.0238836	-0.912184	5.69337e+08	33.5039	33.6112	35.7954	58.2666	25.8349	75.2537
111953	GH47	-0.399344	0.108529	-0.809794	0.000157802	-0.934596	0.00384885	4.40952	5.11951	3.79408	8.5731	1.2902	3.90351
45717	GH47	0.477283	0.00220648	0.23777	0.157993	-0.146912	0.621545	151.216	95.4032	29.1682	32.0928	13.4803	22.9222
65380	GH47	-0.0970796	0.617501	-1.00219	1627.86	-0.466604	0.0441599	48.3373	45.5074	37.4555	95.6934	9.90703	21.2896
79044	GH47	0.901332	1631.83	0.891277	381.553	-0.015558	0.965779	191.526	89.8784	179.787	121.558	44.4801	68.9513
79960	GH47	-0.789042	4644.53	-1.40085	1.43371e-18	0.210789	0.333499	40.7156	61.9574	20.0464	68.6716	13.7317	17.9569
22252	GH47	-0.37735	0.0800644	-0.579036	0.00416587	-0.245052	0.487499	90.9749	103.977	80.3331	158.712	27.7212	51.2768
2662	GH47	-0.10844	0.486625	-1.01285	0.0312752	-0.371837	0.0476559	53.217	50.3916	28.152	73.6423	19.3532	39.0095
64285	GH47	-0.0676166	0.770102	-0.765137	1.63038e+08	-0.4772	0.0567141	11.6813	10.774	5.8193	12.8679	8.13989	17.7158
82633	GH5	-2.37446	83.8169	-2.23784	2649.44	0.421597	0.487716	28.3882	131.705	22.5456	153.571	608.807	687.622
53731	GH5	-0.479371	0.136946	-0.163958	0.638486	0.361421	0.472425	35.0261	42.7735	15.4317	22.5741	174.924	204.178
49976	GH45	-8.08971	2.26136e-51	-7.61051	1.67601e-57	1.02758	0.121046	0.683649	201.991	0.773401	222.446	2.69482	1.94994
64906	GH5	-1.69764	0.144486	0.940013	0.389609	NA	NA	0.0696078	0.295	0.301955	0.16596	0.0631599	0.138356
64375	GH5	0.307653	0.15472	-1.03131	7.73905e+06	0.291876	0.383311	18.8661	13.3415	7.4269	20.7338	7.75458	9.66497
82616	GH5	0.0732901	0.834665	0.603171	0.027803	0.195406	0.701559	63.0549	51.9729	68.6608	60.3777	256.711	340.236
77506	GH5	0.0423737	0.902107	-0.373774	0.168521	-0.283199	0.530391	39.3311	33.5035	30.6048	50.7516	22.19	42.5457
56996	GH5	-8.80352	2.23748e-12	-3.93569	6.45901e+08	0.297845	0.874899	0.443691	344.126	0.291707	8.14591	0.227798	0.20863
55319	GH54	-1.29833	1.81865e+07	0.599912	0.0219427	1.22116	0.000713218	47.7593	103.429	192.697	163.324	6.257	3.91907
123283	GH54	-3.65906	2.48594e-23	-1.02673	0.0012212	-0.0223082	0.978082	1.29835	15.0567	1.01472	2.58493	0.850512	1.23076
121746	GH55	0.375119	0.323709	-0.328699	0.370976	-0.25374	0.696216	439.94	295.718	117.532	189.898	3.95981	6.9807
73248	GH55	0.0379383	0.900979	-0.47131	0.0424241	0.244837	0.544065	5.12289	4.39274	3.11392	5.67228	3.12443	3.89947
56418	GH55	0.647209	0.12087	0.429936	0.288216	-0.398799	0.835773	1.28389	0.733698	0.997157	0.919302	0.0171885	0.0335445
108776	GH55	0.99166	0.0119105	0.136591	0.823601	1.19308	0.0650141	4.3382	1.88133	0.331802	0.39905	0.736574	0.442736
54242	GH55	-0.918975	0.000293807	-0.794328	0.000869026	0.578759	0.0778447	2.45931	4.1593	2.54219	5.83824	5.83755	5.83166
70845	GH55	-1.74321	4.80514	-0.181068	0.511352	-0.363063	0.412868	13.4771	40.0655	14.6212	23.0357	2.49966	4.77064
111849	GH59	-6.69044	6.13334e-79	-4.11918	3.19997e-29	0.351708	0.670308	1.06256	102.034	1.1945	26.1824	0.552114	0.648444
72567	GH6	-7.05987	7042.42	-6.93895	23472.1	-0.585034	0.788736	8.03719	3789.85	7.20315	3703.04	3.56693	6.46215
22129	AA9	-0.656007	0.000131864	-0.239336	0.197576	1.00052	2.40771e+09	135.385	187.143	88.3063	133.567	12.4535	9.58477
27554	AA9	-0.81003	0.144884	1.04949	0.0435944	1.98638	0.00140189	3.26246	5.10315	3.92055	2.80523	15.8357	5.50916
73643	AA9	-8.30227	1.44393e-59	-5.96705	4.81003e-28	-0.994814	0.198291	1.53324	515.762	4.11292	349.107	1.06584	3.13895
120961	AA9	-9.13657	9.05045e-14	-6.56903	2.27132	0.266879	0.884996	3.15779	3496.85	1.50205	319.975	1.52742	1.45263
76210	GH62	-7.88606	4.52214e-15	-4.2504	939823	0.784952	0.588651	0.0926668	33.6773	0.0392596	2.38829	0.176816	0.131818
75036	GH63	-0.371639	0.0596948	0.912549	3.79462e+07	-0.133456	0.70464	52.1407	59.3868	95.5861	67.2091	70.1958	119.216
123639	GH64	1.41488	0.274618	-2.26185	0.0235155	NA	NA	0.141696	0.0343284	0.0498999	0.512802	0	0.018045
124175	GH64	3.54006	1.60095e-09	0.813754	0.107095	0.172059	0.859495	382.94	28.01	1.03998	0.737986	0.679001	0.871546
123456	GH65	-3.58832	3.84042e-17	-0.638676	0.0678186	0.0456771	0.95686	8.22672	90.7562	123.081	268.203	1.61623	2.26368
25224	GH95	0.282287	0.442201	0.433752	0.107589	0.457974	0.617854	1.25964	0.901265	2.84138	2.636	0.155651	0.156217
72526	GH67	-7.68184	3.03603e-53	-7.62105	3.21739e-69	0.657226	0.544065	0.222718	45.8516	0.236593	61.3625	0.13614	0.125178
122081	GH7	-7.08117	2.67764e-101	-6.5154	1.32075e-93	0.295525	0.658697	2.92821	370.818	3.43832	451.926	2.13556	2.52279
108672	GH71	0.370852	0.665816	-0.216303	0.738424	NA	NA	0.225198	0.153734	0.32423	0.469784	0.290223	0.198575
71532	GH71	-1.4247	2.21041e+08	1.64574	2.81339e+06	0.806947	0.107705	26.4632	63.3931	351.621	150.909	2.73608	2.27405
73179	GH71	0.392591	0.238818	-0.112868	0.733015	0.901905	0.093026	7.67281	5.15743	13.9452	18.342	1.39239	1.07956
120873	GH71	-1.17864	0.0652005	-0.386907	0.493435	-0.335322	0.801673	0.393875	0.814811	4.28197	6.93532	0.135999	0.269184
78713	GH72	-0.0668781	0.870822	-0.209072	0.538516	0.0395066	0.959252	10.8702	10.0227	13.6361	22.6866	3.28051	5.02717
123538	GH72	-1.12055	29.3438	0.554358	0.000621155	-0.303731	0.235683	450.523	861.403	701.407	650.317	284.539	543.35
22914	GH72	-0.825915	2.88756e+08	-0.0430288	0.848747	0.967161	1.42871e+09	447.573	696.092	452.873	632.465	533.812	416.737
77942	GH72	-0.894173	2.16231e+09	0.490503	0.0247792	0.905751	0.00211028	58.6306	95.8055	94.8141	92.3474	12.7216	10.166
21641	GH74	-0.6311	0.00300256	-0.658482	0.00169555	-0.14174	0.72901	51.0321	69.6979	52.9583	114.621	66.4837	113.539
49081	GH74	-6.13749	5.55022e-62	-4.29182	1.73717e-23	0.565674	0.346217	8.58861	578.634	7.52849	227.703	8.51339	8.41462
42152	GH75	-1.625	0.0712741	0.753209	0.316757	NA	NA	0.225487	0.7073	0.791503	0.566866	0.31433	1.45677
66789	GH75	1.01503	0.37453	-0.249204	0.828717	NA	NA	0.383992	0.140499	0.217214	0.32707	0.328386	0.369686
70341	GH75	0.859163	0.0511215	0.0390428	0.942375	0.568212	0.443461	11.7098	5.62814	5.28099	5.90476	3.61445	3.56829
74807	GH76	-0.211743	0.557128	1.00256	0.000805533	1.08108	0.00674228	305.852	307.199	76.8129	50.0869	44.0041	31.116
122495	GH76	3.68181	3.12066e-08	3.9393	1.70222e-10	-0.341905	0.710052	1286.32	82.8412	144.379	10.5681	0.528939	0.871267
27395	GH76	0.703204	0.0124424	-1.53564	1.74264e+06	-0.683861	0.224656	75.2971	40.6888	7.14765	25.363	0.673554	1.66723
49409	GH76	0.519364	0.00384329	-0.0638864	0.766292	-0.193805	0.536391	114.863	70.3127	68.7396	91.2604	54.0798	95.4797
53542	GH76	0.352238	0.0087517	0.244547	0.0726604	-0.114253	0.643166	182.405	125.394	124.88	139.162	70.6842	117.044
55802	GH76	-1.434	4.41112e+07	-2.00071	11.3704	-0.310071	0.606235	8.99156	21.6748	15.387	86.6061	1.52696	2.96974
67844	GH76	-0.538669	0.0753249	-0.765928	0.00673666	0.256433	0.616145	20.1065	25.8605	16.579	40.8873	23.831	30.4624
69123	GH76	-0.234008	0.529711	-0.492549	0.132569	0.591693	0.218881	53.5652	55.1474	29.1653	59.3074	47.609	46.6587
58887	GH78	-2.21405	0.043267	1.41808	0.138924	NA	NA	0.022695	0.161705	0.198112	0.0697862	0.801833	0.587405
106575	GH79	0.0070864	0.988838	-0.155592	0.706782	0.279141	0.703323	8.80448	7.70751	18.45	25.3316	2.10033	2.47871
71394	GH79	1.78301	0.0470668	-2.02588	0.0150239	NA	NA	0.396207	0.0807806	0.0955513	0.492552	0.0881433	0
73256	GH81	-2.06928	0.0198388	-0.851761	0.272733	NA	NA	0.0598106	0.256146	0.110555	0.295941	0.0420632	0.120229
79602	GH81	3.51821	5.72607e-29	-0.201243	0.552744	0.158729	0.789375	177.233	13.3944	3.06683	4.45666	3.08194	4.25808
58117	GH89	-1.74402	107841	-0.663241	0.0169542	-0.470495	0.300821	2.23512	6.72492	6.76878	13.7285	2.79403	5.79574
69700	GH89	-0.45413	0.523111	0.244966	0.64828	NA	NA	0.233889	0.270894	0.562795	0.561862	0.205623	0.259861
57098	GH92	-0.886671	3.58993e+08	-0.864198	5.86169e+08	-0.875862	0.00103013	25.0527	40.858	22.8322	53.1013	3.77299	10.8479
55733	GH92	0.514168	0.112233	0.0831662	0.828328	-0.592679	0.229083	13.8509	8.43711	3.29686	3.93913	1.76762	4.13456
60635	GH92	-0.0731475	0.913017	-2.32479	0.000655267	-2.88632	0.0129364	1.2324	1.12693	0.0505413	0.502431	0.00906707	0.17065
69493	GH92	-1.66263	0.14323	0.785985	0.462455	NA	NA	0.0400118	0.151025	0.111363	0.0823525	0.0253519	0.0217426
74198	GH92	-1.52459	262.714	-3.03662	4.63739e-33	-0.0321722	0.973291	10.703	27.1581	6.59732	69.4796	0.356215	0.551445
79921	GH92	0.0712151	0.708477	-0.925755	23633.2	-0.232692	0.546532	145.35	121.636	48.0192	119.34	1.28727	2.28371
111138	GH95	-1.20895	2.02189e+06	-1.27939	45146	0.28088	0.590716	4.21215	8.64893	4.16348	12.9435	0.941291	1.1631
5807	GH95	2.79596	1.48972e-25	-1.87065	60.2316	0.264843	0.856037	16.2985	2.04641	0.820027	3.89392	0.0620714	0.0678876
58802	GH95	-0.41748	0.050758	-1.20655	147880	0.957884	1.67297e+09	2.82321	3.32556	1.32751	4.07727	4.36591	3.4434
72488	GH95	-0.644035	0.0468886	-1.03327	0.000263422	-0.138819	0.80821	1.18301	1.62789	0.971285	2.54436	1.12311	1.94233
105288	GH99	-0.472048	0.406901	-0.865147	0.0904373	0.598026	0.423725	0.850363	1.08901	0.541346	1.22002	1.10087	1.07225
122992	GT 31	1.22931	0.00205195	-2.17417	481631	-0.366578	0.598272	9.32454	3.43863	1.25222	7.01565	11.4343	23.2269
62182	GT1	0.257764	0.541568	-0.26427	0.50456	-0.130755	0.856446	131.416	96.1957	44.4209	79.496	35.354	60.2962
62424	GT1	-0.0482668	0.869955	-0.462567	0.0414871	-0.460632	0.174617	14.019	12.7837	11.5152	20.5583	5.87636	12.6923
68821	GT1	0.0455369	0.942065	-0.384463	0.434396	1.226	0.0494593	3.25499	2.77046	7.7	13.4557	9.7226	6.03084
80654	GT1	-1.20211	0.00180727	0.967328	0.0190689	0.296573	0.676369	8.01296	16.2142	2.47086	1.51454	134.668	168.701
77547	GT1	0.883772	0.0024975	0.947966	0.000738813	0.967969	0.0106045	25.1423	11.7385	89.7204	58.4992	37.9406	29.2638
105924	GT1	1.56168	144493	-0.462151	0.11623	0.0275492	0.977657	36.7175	10.8295	6.27687	10.5802	0.56984	0.723264
21576	GT15	-0.329602	0.00800199	0.446675	0.000176337	0.0732617	0.763116	128.038	141.135	193.446	177.435	124.487	182.379
46421	GT15	-0.839493	84.4588	-0.628976	1.93552e+07	-0.195031	0.310339	27.9228	43.9108	18.1167	36.7864	31.39	55.4908
69211	GT15	0.203831	0.155964	0.270986	0.0456006	0.375333	0.0389892	49.1759	37.4458	33.7262	35.121	31.9161	37.5406
69868	GT15	-2.01607	35288.7	-3.30683	1.22974e-18	0.841377	0.134321	1.36518	4.92271	1.14434	16.0545	1.02894	0.789205
66687	GT17	-0.0522247	0.873784	0.0409884	0.896078	-0.222492	0.629778	25.6243	23.4157	12.4713	16.9286	10.0515	18.4249
50212	GT2	-1.94261	2366.8	-0.737523	0.0175639	-1.88659	2.2547e+07	17.2769	59.521	70.8912	162.065	58.8599	343.35
56328	GT2	-2.9193	4.10062e+09	0.252473	0.831485	0.481973	0.702657	0.253527	1.94289	0.0717778	0.0618876	0.492933	0.527938
58188	GT2	-0.15431	0.523628	-0.265039	0.22047	0.449514	0.13662	128.946	126.149	96.9397	160.817	62.2094	70.0337
67600	GT2	4.94875	62139.2	0.0251915	0.987226	NA	NA	2.06123	0.0469672	0.0287651	0.0405923	0.00637323	0
71563	GT2	-0.829331	0.00240297	-0.556961	0.0459846	-0.155155	0.775822	99.026	155.257	83.4845	174.717	145.838	252.621
124228	GT2	0.452635	0.0400781	0.682711	0.00103929	-0.789236	0.00498154	44.4333	28.5337	38.5142	31.6257	8.2951	22.5237
112271	GT2	0.904736	1.97941e+06	-0.367185	0.0344341	-0.261203	0.356941	181.093	84.6953	50.1988	84.5933	17.6069	32.7767
121227	GT2	-0.129341	0.386997	0.0183925	0.908608	0.710599	1.42871e+09	62.7809	60.4237	47.5937	61.6208	26.905	25.0096
79396	GT2	0.925031	3.45311e+08	-0.214275	0.394893	-0.676386	0.0318914	295.783	136.819	367.051	527.093	67.9168	168.429
122172	GT2	-0.810211	0.000560241	-0.226494	0.38537	0.117169	0.808787	76.7839	118.528	57.1142	91.6438	143.693	205.978
48707	GT20	-0.31309	0.0720318	-0.0798096	0.676538	-0.00965869	0.980617	78.315	85.4864	75.037	106.267	56.7322	87.9299
75295	GT20	-0.370442	0.381063	0.341426	0.399007	0.147481	0.842481	175.694	201.159	118.351	141.234	119.715	164.145
77602	GT20	-1.14809	3.21291e+08	0.289547	0.291534	0.266891	0.552616	50.0229	98.2153	88.2095	101.601	123.382	155.8
73134	GT20	-0.645257	0.565374	0.651577	0.528553	NA	NA	0.0947901	0.134382	0.0931941	0.0831213	0.0333192	0.0924136
122993	GT21	0.829168	0.000736121	-1.29697	2.99137e+06	-0.0899024	0.84927	10.6921	5.20243	2.10716	6.91263	15.3843	25.16
77227	GT21	0.0885181	0.854141	-0.104715	0.818146	0.849624	0.111344	44.548	36.3269	12.8706	18.271	174.826	143.416
77283	GT21	-0.741369	0.0026182	-0.12252	0.669723	0.534412	0.141867	123.749	181.725	86.5352	132.234	399.198	413.999
63828	GT22	-0.119572	0.587154	-0.414027	0.0259447	-0.194935	0.585033	17.5333	16.7434	9.9096	16.4723	4.20363	7.45059
75336	GT22	0.0231639	0.933524	0.622276	0.00280736	-0.261273	0.468741	36.1633	31.1732	28.9183	23.6788	15.0956	28.5064
80714	GT22	-0.409955	0.0560855	-0.550803	0.00661202	-0.355212	0.30086	12.933	15.0921	8.4267	16.7218	3.69175	7.40545
55005	GT22	1.11881	3.68071	0.155772	0.393814	-0.194888	0.491036	65.7048	26.5379	15.5531	18.1399	13.6935	24.5158
4027	GT25	-0.792699	0.000339658	0.162822	0.522544	0.491465	0.169874	10.4329	15.9926	8.12767	9.42004	5.56148	6.10107
74168	GT27	-0.344577	0.0748368	0.460174	0.0112841	0.167658	0.6102	69.2785	77.3266	85.2381	79.5148	52.7121	71.1269
74505	GT28	0.781625	0.00199532	1.06496	1.48271e+09	0.0902526	0.859787	34.5744	17.5901	29.8829	17.2364	15.6036	22.4027
44529	GT3	-0.53583	0.0030023	0.126484	0.529164	0.0284574	0.944267	80.4156	102.888	131.15	156.808	32.1492	48.7668
54633	GT31	-0.181657	0.528182	-0.264185	0.3158	-0.578496	0.0932157	51.5837	51.424	27.0331	44.0975	54.7628	128.352
60867	GT31	0.566921	0.000468338	0.676405	2.01245e+09	-0.0950938	0.771953	77.9676	46.1022	75.3855	58.4874	38.6663	63.1834
81661	GT31	0.351555	0.0195844	0.189868	0.220313	-0.123355	0.646933	67.0744	46.2416	49.7458	54.5564	42.701	71.802
72788	GT31	-1.77984	4789.53	-0.349293	0.295391	-0.374069	0.383438	3.94978	12.0556	1.7558	3.09389	23.8722	48.4848
76151	GT31	1.3328	3.80558	-0.556072	0.00365265	0.00855298	0.985793	53.2754	18.617	13.9347	26.2623	6.42362	9.51166
30214	GT32	-1.04691	0.000170721	0.483424	0.0892725	-0.334487	0.463883	7.49288	13.6288	12.6062	10.7634	11.4197	22.5252
45252	GT32	0.38361	0.244163	1.32766	3.65876e+08	0.560829	0.219723	436.889	292.215	264.96	144.428	116.804	116.844
4561	GT32	-0.361323	0.223257	-0.201869	0.383134	0.40562	0.24091	2.80226	3.19132	5.48199	8.36073	4.3906	5.02415
46443	GT32	1.33816	1.32744e+07	-0.424183	0.164017	0.527172	0.161269	13.4925	4.55783	2.77059	4.59366	10.7985	11.3093
65646	GT32	-0.58301	0.0244761	-0.104962	0.725368	0.220004	0.617279	22.2476	29.2128	14.1608	21.0665	67.3801	89.4083
69926	GT32	-2.33925	0.00641377	0.616397	0.506253	NA	NA	0.150627	0.730631	0.244372	0.183237	0.0183402	0.0209732
80340	GT32	-0.762129	8.64677e+09	-0.525622	0.00796756	-0.833766	0.165677	110.02	164.562	117.386	210.866	0.404392	1.04811
64925	GT32	-0.174269	0.586375	0.312819	0.274309	0.990486	0.021751	31.6128	31.2395	21.4431	21.2766	3.54299	2.56015
120923	GT32	-0.31809	0.691062	-1.79837	0.0261417	0.649415	0.532806	1.62862	1.74523	0.0898755	0.596686	9.4079	8.93428
103850	GT33	-0.302471	0.0584114	-0.395338	0.00809431	-0.00509109	0.989616	22.0772	23.9657	17.7459	29.3861	9.35127	14.5149
105557	GT34	-0.000847982	0.997051	0.0873441	0.629056	-0.0309135	0.927237	93.9001	82.3869	63.792	79.4907	51.3232	81.1696
65060	GT34	0.0718624	0.631267	0.286888	0.0190766	0.0251753	0.925159	133.893	111.804	119.087	123.736	65.0199	98.1945
79832	GT34	0.0579126	0.719768	0.37846	0.00326581	-0.215293	0.297822	85.2929	71.9124	71.1721	69.3112	42.6856	76.3619
120198	GT35	-0.3308	0.0326898	0.704088	9.12307e+07	0.0402497	0.897368	184.236	203.694	376.78	296.887	214.843	321.031
22005	GT39	-0.771866	3.34549e+09	-0.29335	0.14309	0.214607	0.521677	98.3495	147.815	106.742	175.966	53.3772	71.0135
22527	GT39	-0.873907	949489	-0.397432	0.0215642	0.212536	0.469238	73.8037	119.056	99.2149	173.57	97.6556	130.399
75421	GT39	-0.88806	7.44882e+09	-0.210407	0.403244	0.404708	0.258723	41.7706	68.2367	50.1424	79.7054	45.5199	53.1759
51153	GT4	1.18201	14.948	0.579298	0.00108258	0.138835	0.681252	166.104	63.9347	73.5167	61.8188	50.0615	69.6154
63341	GT4	0.211899	0.360294	0.303753	0.151108	-0.0970222	0.816449	16.7928	12.7265	12.9464	12.8714	6.98015	11.5997
68470	GT4	3.0221	1.07606e+06	0.266296	0.732876	1.29269	0.319317	6.54758	0.660422	0.301135	0.376965	0.172384	0.0815656
78176	GT48	-0.882528	0.00954997	-0.557245	0.10943	0.190951	0.775536	280.706	458.812	281.07	607.23	313.04	426.358
121491	GT5	-0.333368	0.768967	1.71674	0.0613568	1.67499	0.206854	614.751	695.834	1519.67	670.85	2980.46	1172.81
70035	GT5	-0.228334	0.305381	0.0313698	0.895723	-0.284823	0.383554	21.9233	22.5225	28.872	34.8512	10.2527	19.6295
64543	GT50	-0.603199	0.00954924	-0.273787	0.243061	-0.443934	0.231459	5.36339	7.21415	4.99869	7.49824	2.28211	4.84138
66814	GT57	-0.599593	0.00168474	-0.415418	0.0327831	-0.44126	0.111131	22.7327	30.3396	16.525	27.2861	14.3099	30.2475
121920	GT57	-0.0982987	0.625956	0.228066	0.185723	0.188752	0.534257	26.8438	25.267	23.842	25.3889	8.90954	11.9898
104121	GT58	-0.408483	0.0433004	0.16525	0.434634	0.00189793	0.996918	20.5963	24.0605	19.2949	21.3877	10.6138	16.6582
56812	GT59	-0.581344	0.00180727	-0.0149154	0.948074	-0.0630947	0.876747	5.9358	7.77736	5.80884	7.38438	2.63262	4.34856
58609	GT62	-0.357883	0.0197263	-0.500967	0.000655326	-0.549089	0.00489868	52.9368	59.6784	32.8859	60.6294	25.1898	57.6131
81211	GT62	-0.110517	0.429062	0.0330262	0.820786	-0.110067	0.617194	97.2543	92.3281	84.2323	104.228	46.9207	77.6277
82551	GT62	-0.550817	0.000727927	0.0361257	0.85786	-0.164693	0.577587	75.5748	97.3698	80.9438	97.9208	47.3595	82.1223
56638	GT64	0.296467	0.0975041	0.504576	0.00259473	0.0553226	0.872965	107.537	76.6567	64.6454	58.1096	53.8454	79.269
62377	GT64	1.33586	1510.78	-0.44577	0.0395061	-0.123222	0.769082	223.236	76.7496	59.6944	101.436	111.131	185.186
120807	GT66	-0.725094	7.30928e+09	-0.280452	0.151827	-0.142934	0.686207	66.6153	97.0417	88.8675	135.596	46.9866	80.838
56876	GT69	0.526376	0.00153354	-0.454003	0.00647269	-0.371595	0.141867	48.8378	29.7723	24.39	42.1475	14.0016	28.0792
65817	GT69	-0.193439	0.741141	0.150184	0.793478	0.477646	0.542469	8.00857	7.97014	3.05732	4.24282	33.8838	36.5635
66804	GT69	-0.558193	0.02562	0.80164	0.000563957	0.019255	0.973622	27.2365	35.0697	82.4329	59.3665	120.097	181.444
70223	GT69	-0.32908	0.0921812	-0.468983	0.0124952	-0.437953	0.112425	41.9226	46.704	22.823	40.6794	16.5695	34.5812
66888	GT71	-0.406725	0.25393	1.03519	0.00169883	0.240967	0.679329	12.6844	14.7444	6.21856	3.93932	51.0484	66.4698
56203	GT76	-0.485345	0.0401255	-0.0134678	0.961492	0.0619651	0.897212	7.48755	9.24448	8.07885	9.88638	4.6105	6.81678
30250	GT8	0.124262	0.707345	-0.00358173	0.99299	-0.762289	0.0716568	26.0692	20.9891	12.9202	15.8209	2.75603	6.89857
62305	GT8	-0.540259	0.0288024	-0.126296	0.647041	0.00620613	0.991717	25.6102	32.8342	30.0457	43.7509	19.7892	30.8021
71117	GT8	-0.646781	0.00651327	0.322482	0.179295	-0.239412	0.543118	15.488	21.4929	22.2596	22.7133	20.7726	37.2627
72012	GT8	-0.931398	8.18558e+08	-0.315871	0.158953	0.048393	0.915984	41.5414	70.022	103.46	169.451	53.7257	79.2321
123740	GT90	0.193267	0.427117	0.0685073	0.786826	-0.324055	0.345943	92.3186	70.888	61.4651	76.5874	28.8852	56.3796
27042	GT90	0.35618	0.120721	0.340893	0.116603	-0.727123	0.00709414	7.69175	5.21823	6.11252	6.21021	3.72689	9.56472
3914	GT90	-2.6174	0.000327213	0.294083	0.750836	NA	NA	0.26106	1.4175	0.196598	0.218957	0.0070293	0.0793256
55950	GT90	0.220313	0.348041	-0.535264	0.00984247	-0.640834	0.025762	17.8573	13.4512	8.92937	16.1296	4.70044	11.4467
62603	GT90	-0.480912	0.00592426	-0.371257	0.0295328	-0.390262	0.105699	6.99475	8.62761	6.30272	10.5817	5.75251	11.7939
73722	GT90	0.494032	0.02691	-0.380332	0.0863334	-0.458445	0.154806	29.157	18.1274	19.1554	30.329	11.7907	25.1884
53186	PL14	-2.36367	0.0296643	0.0767354	0.944306	NA	NA	0.0431464	0.456695	0.303234	0.3759	0.55101	1.22272
111245	PL8	-0.910121	0.00781352	-1.00779	0.00184858	-0.408546	0.473822	1.05118	1.7577	0.717422	1.97236	0.64226	1.31591
