# Supplementary material for: Understanding the Role of the Master Regulator XYR1 in Trichoderma reesei by Global Transcriptional Analysis
Source: Front Microbiol. 2016 Feb 16;7:175. doi: 10.3389/fmicb.2016.00175 (PMC4754417; doi:10.3389/fmicb.2016.00175)
Supplement: Table S6 — T. reesei CAZymes identified exclusively in cellulose condition. [file Table6.XLSX]

## Sheet: Table S5
Table S6 T. reesei CAZymes identified exclusively on cellulose condition.
Protein ID	CAZymes	Log2 Fold Change Cellulose	p-value Cellulose	FPKM Δxyr1 Cellulose	FPKM QM9414 Cellulose
70803	AA2	-2.53063	3.75515e-27	23.8761	122.548
123978	AA3	1.90587	7.62762e-09	572.32	133.073
54997	AA7	3.3442	2.83433e-21	23.7381	2.0031
65098	AA7	1.3447	0.00133618	3.48901	1.19332
109944	CBM13	3.1805	0.000352485	17.0583	1.6166
70631	CE1	-1.26961	0.0144728	0.766727	1.6163
107850	CE1	2.30673	1.01264e-06	76.8097	13.3821
107835	CE10	-2.41061	0.000397762	0.316064	1.53834
119696	CE10	1.07622	0.000668676	7.09912	2.92664
122730	CE10	-1.0125	0.0479155	23.0803	42.0071
59508	CE10	-1.85015	0.0287032	0.118137	0.492329
54219	CE5	-2.89553	0.00396011	0.148048	1.07211
120749	GH1	-6.74066	2.08015e-70	5.79321	602.985
22197	GH1	-4.4739	1.71296e-160	14.7205	292.046
57179	GH105	-2.12474	0.00115322	0.270784	1.05469
53673	GH109	-1.97628	1.3317e-16	10.5348	36.5791
123232	GH12	-8.42154	2.88446e-05	1.4503	1228.87
70373	GH125	-1.20792	0.021762	62.5573	127.763
59628	GH128	-1.90963	0.000266142	1.04997	3.75548
59578	GH13	-1.07067	0.00170398	1.10678	1.99641
108477	GH13	-1.06879	0.00026083	17.9067	33.3507
69751	GH16	-1.58207	0.000157209	0.642554	1.70534
70542	GH16	1.69111	4.02045e-07	43.7772	11.8798
73101	GH16	2.6811	0.00122179	1.20915	0.132987
66792	GH17	-1.64041	5.66862e-22	155.816	425.523
49193	GH17	-1.85866	0.000792571	88.9369	284.136
39942	GH17	-1.55952	0.0398274	131.675	371.606
43873	GH18	3.39185	0.0148924	115.027	9.23021
66041	GH18	-1.54629	0.00074424	22.2659	59.3623
80833	GH18	2.41764	1.81211e-07	122.147	19.9238
77299	GH2	-2.70223	9.25226e-28	1.81224	10.4858
62166	GH2	-4.82924	6.84593e-128	4.8083	122.598
109278	GH24	2.74008	1.32469e-15	58.2005	7.4589
72632	GH27	-1.1243	0.00102934	4.07969	7.93901
47268	GH3	1.86274	2.18028e-34	332.558	80.0585
60085	GH31	-3.30884	0.000246406	0.291882	2.69904
82235	GH31	-2.31225	2.79578e-11	37.0356	163.096
56996	GH5	-8.80352	2.23748e-12	0.443691	344.126
120961	AA9	-9.13657	9.05045e-14	3.15779	3496.85
76210	GH62	-7.88606	4.52214e-15	0.0926668	33.6773
124175	GH64	3.54006	1.60095e-09	382.94	28.01
123456	GH65	-3.58832	3.84042e-17	8.22672	90.7562
58887	GH78	-2.21405	0.043267	0.022695	0.161705
73256	GH81	-2.06928	0.0198388	0.0598106	0.256146
79602	GH81	3.51821	5.72607e-29	177.233	13.3944
5807	GH95	2.79596	1.48972e-25	16.2985	2.04641
122992	GT 31	1.22931	0.00205195	9.32454	3.43863
80654	GT1	-1.20211	0.00180727	8.01296	16.2142
30214	GT32	-1.04691	0.000170721	7.49288	13.6288
69926	GT32	-2.33925	0.00641377	0.150627	0.730631
3914	GT90	-2.6174	0.000327213	0.26106	1.4175
53186	PL14	-2.36367	0.0296643	0.0431464	0.456695
