# Supplementary material for: Understanding the Role of the Master Regulator XYR1 in Trichoderma reesei by Global Transcriptional Analysis
Source: Front Microbiol. 2016 Feb 16;7:175. doi: 10.3389/fmicb.2016.00175 (PMC4754417; doi:10.3389/fmicb.2016.00175)
Supplement: Table S7 — T. reesei CAZymes identified exclusively in sophorose condition. [file Table7.XLSX]

## Sheet: Table S6
Table S7 T. reesei CAZymes identified exclusively on sophorose condition.
Protein ID	CAZymes	Log2 Fold Change Sophorose	p-value Sophorose	FPKM Δxyr1 Sophorose	FPKM QM9414 Sophorose
54129	AA2	1.35006	0.00393107	1.4261	0.689877
5135	AA7	1.13074	0.000184264	20.3002	12.4447
5345	AA7	-2.95784	1.83706e-43	11.4033	113.51
64683	AA7	1.16583	0.00187571	2.56482	1.36606
66726	AA7	1.76933	0.00814618	0.471053	0.168155
76065	AA9	-1.72238	2.55805e-08	22.0683	98.9994
68347	CBM1	-1.00575	0.0112841	1.00283	2.70036
62985	CE1	1.22518	0.0100666	191.445	115.648
69490	CE4	-2.03864	0.000703522	0.241239	1.65111
105931	GH20	-1.80759	0.000657006	0.610391	3.62643
103458	GH25	1.67742	0.024198	0.716163	0.272344
112140	GH28	-4.37875	1.3157e-10	0.271153	7.56614
108671	GH3	-5.61092	0.0110355	0.0363196	2.2303
76227	GH3	1.69449	2.53149e-23	298.29	119.563
58450	GH3	-3.19548	0.0002977	0.025482	0.389674
79960	GH47	-1.40085	1.43371e-18	20.0464	68.6716
2662	GH47	-1.01285	0.0312752	28.152	73.6423
123639	GH64	-2.26185	0.0235155	0.0498999	0.512802
74198	GH92	-3.03662	4.63739e-33	6.59732	69.4796
72488	GH95	-1.03327	0.000263422	0.971285	2.54436
69868	GT15	-3.30683	1.22974e-18	1.14434	16.0545
120923	GT32	-1.79837	0.0261417	0.0898755	0.596686
66888	GT71	1.03519	0.00169883	6.21856	3.93932
111245	PL8	-1.00779	0.00184858	0.717422	1.97236
