# Supplementary material for: Understanding the Role of the Master Regulator XYR1 in Trichoderma reesei by Global Transcriptional Analysis
Source: Front Microbiol. 2016 Feb 16;7:175. doi: 10.3389/fmicb.2016.00175 (PMC4754417; doi:10.3389/fmicb.2016.00175)
Supplement: Table S8 — T. reesei CAZymes identified exclusively in glucose condition. [file Table8.XLSX]

## Sheet: Table S7
Table S8 T. reesei CAZymes identified exclusively on glucose condition.
Protein ID	CAZymes	Log2 Fold Change Glucose	p-value Glucose	FPKM Δxyr1 Glucose	FPKM QM9414 Glucose
102820	AA1	-1.78861	0.00109921	0.314058	1.77272
124282	AA5	-1.10383	0.0149416	49.626	170.569
120980	CBM13	1.47362	0.0167799	33.9883	17.4523
123663	CBM50	1.69781	0.00132694	603.584	266.439
65162	GH18	-1.06676	0.0400568	0.537079	1.74113
69736	GH30	1.45972	0.00874621	3.78754	1.95483
55319	GH54	1.22116	0.000713218	6.257	3.91907
68821	GT1	1.226	0.0494593	9.7226	6.03084
