# Supplementary material for: Understanding the Role of the Master Regulator XYR1 in Trichoderma reesei by Global Transcriptional Analysis
Source: Front Microbiol. 2016 Feb 16;7:175. doi: 10.3389/fmicb.2016.00175 (PMC4754417; doi:10.3389/fmicb.2016.00175)
Supplement: Table S9 — Direct regulation by XYR1 on CAZymes identified in each condition studied. [file Table9.XLSX]

## Sheet: Table S8
Table S9 Direct regulation by XYR1 on CAZymes identified in each condition studied.
Protein ID	Description	Log2 Fold Change	p-valor	Condition
66792	GH17 glucan endo-1,3-β-glucosidase	-1.64041	5.66862e-22	Cellulose
55999	GH27 α-galactosidase	-4.17629	3.17566e-15	Cellulose
82227	GH3 β-glucosidase CEL3c	-3.08291	2.16591e-81	Cellulose
121127	GH3 β-xylosidase BXL1	-8.08624	1.86455e-65	Cellulose
82235	GH31 α-glucosidase	-2.31225	2.79578e-11	Cellulose
73643	GH61 polysaccharide monooxygeunknown proteinse CEL61a (AA9)	-8.30227	1.44393e-59	Cellulose
124175	GH64 endo-1,3-β-glucaunknown proteinse	3.54006	1.60095e-09	Cellulose
72526	GH67 α-Glucuronidase GLR1	-7.68184	3.03603e-53	Cellulose
66726	AA7	1.76933	0.00814618	Sophorose
55999	GH27 α-galactosidase	-3.77009	4.05071e-40	Sophorose
82227	GH3 β-glucosidase CEL3c	-1.42817	5.36543e-09	Sophorose
121127	GH3 β-xylosidase BXL1	-7.70948	8.83467e-67	Sophorose
73643	GH61 polysaccharide monooxygeunknown proteinse CEL61a (AA9)	-5.96705	4.81003e-28	Sophorose
72526	GH67 α-Glucuronidase GLR1	-7.62105	3.21739e-69	Sophorose
111245	PL8 polysaccharide lyase; distantly related to chondroitin lyases	-1.00779	0.00184858	Sophorose
68821	GT1	1.226	0.0494593	Glucose
