# Supplementary material for: Understanding the Role of the Master Regulator XYR1 in Trichoderma reesei by Global Transcriptional Analysis
Source: Front Microbiol. 2016 Feb 16;7:175. doi: 10.3389/fmicb.2016.00175 (PMC4754417; doi:10.3389/fmicb.2016.00175)
Supplement: Table S10 — Transcriptional factors differentially modulated in each condition studied. [file Table10.XLSX]

## Sheet: Table S10
Table S10 Transcriptional factors differentially modulated in each condition studied.
Cellulose
ProteinID	Description	Log2 Fold Change	Regulation
4124	myb transcriptiounknown proteinl regulator	-3.25505	↓
102499	Zn2Cys6 transcriptiounknown proteinl regulator	-3.02617	↓
110152	BZIP transcriptiounknown proteinl regulator	-2.3066	↓
54675	Transcriptiounknown proteinl regulator PacG/VIB-1	-1.8131	↓
121894	Zn2Cys6 transcriptiounknown proteinl regulator	-1.74766	↓
103122	Zn2Cys6 transcriptiounknown proteinl regulator	-1.55225	↓
80291	Zn2Cys6 transcriptiounknown proteinl regulator	-1.39568	↓
69695	Zn2Cys6 transcriptiounknown proteinl regulator	-1.26145	↓
121415	Zn2Cys6 transcriptiounknown proteinl regulator	-1.23702	↓
58456	Zn2Cys6 transcriptiounknown proteinl regulator	-1.20551	↓
55681	Transcriptiounknown proteinl coactivator/pterin dehydratase	-1.20199	↓
36543	transcriptiounknown proteinl regulator STE12	-1.09701	↓
53484	transcriptiounknown proteinl regulator transcriptiounknown proteinl regulator APSES type	-1.05657	↓
71823	Zn2Cys6 transcriptiounknown proteinl regulator	-1.00009	↓
121011	Unknown protein with Zn-finger, FYVE type domain.	1.06	↑
74017	Zn-finger, C-x8-C-x5-C-x3-H type	1.17543	↑
54703	C2H2 transcriptiounknown proteinl regulator	1.21071	↑
112539	Zn2Cys6 transcriptiounknown proteinl regulator	1.36382	↑
77878	C2H2 transcriptiounknown proteinl regulator	1.47748	↑
110901	Zn2Cys6 transcriptiounknown proteinl regulator	1.48054	↑
77339	Zn-finger, RING	1.48325	↑
54007	transcriptiounknown proteinl regulator HMG type	1.58162	↑
111119	bZI) transcription factor, possibly related to AP1	1.6416	↑
72611	Zn2Cys6 transcriptiounknown proteinl regulator	1.73187	↑
110689	Zn2Cys6 transcriptiounknown proteinl regulator	1.84431	↑
60981	Zn-finger, C2H2 type	1.854	↑
120224	C2H2 transcriptiounknown proteinl regulator	1.86137	↑
62244	Zn2Cys6 transcriptiounknown proteinl regulator	1.88324	↑
1941	myb transcriptiounknown proteinl regulator	2.5194	↑
35552	C2H2 transcription factor	2.54087	↑
122271	Zn2Cys6 transcription regulator, C. albicans Fcr1	3.49192	↑
Sophorose
ProteinID	Description	Log2 Fold Change	Regulation
107858	Zn2Cys6 transcriptiounknown proteinl regulator	-2.86547	↓
121121	Zn2Cys6 transcriptiounknown proteinl regulator	-1.99614	↓
56853	Zn-finger, C-x8-C-x5-C-x3-H type	-1.37396	↓
102497	Zn2Cys6 transcriptiounknown proteinl regulator	-1.30466	↓
21997	Zn2Cys6 transcriptiounknown proteinl regulator	-1.18753	↓
121107	Zn2Cys6 transcriptiounknown proteinl regulator	-1.05414	↓
57322	ARO Transcriptiounknown proteinl regulators containing a Dunknown protein-binding HTH domain and an aminotransferase domain (MocR family)	-1.05309	↓
120363	C2H2 transcriptiounknown proteinl regulator	-1.04609	↓
38080	C2H2 transcriptiounknown proteinl regulator	-1.03032	↓
120428	C2H2 transcriptiounknown proteinl regulator	-1.02295	↓
55759	Zn2Cys6 transcriptiounknown proteinl regulator	-1.01297	↓
106677	Zn2Cys6 transcriptiounknown proteinl regulator	1.01641	↑
110658	C2HC transcription factor	1.06039	↑
72524	bZIP transcription factor	1.2555	↑
121138	Zn2Cys6 transcriptiounknown proteinl regulator	1.40651	↑
105263	Zn2Cys6 transcriptiounknown proteinl regulator	1.42057	↑
111515	Zn2Cys6 transcriptiounknown proteinl regulator	1.84972	↑
Glucose
ProteinID	Description	Log2 Fold Change	Regulation
112499	Zn2Cys6 transcriptiounknown proteinl regulator	-1.28231	↓
106654	Zn2Cys6 transcriptiounknown proteinl regulator	1.04054	↑
57735	GATA type transcriptiounknown proteinl regulator	1.06641	↑
4231	GATA type transcriptiounknown proteinl regulator	1.09544	↑
106064	C2H2 transcriptiounknown proteinl regulator	1.12323	↑
121889	Zn-finger, RING	1.21908	↑
112134	Zn2Cys6 transcriptiounknown proteinl regulator	2.00379	↑
↑	Up-regulated
↓	Down-regulated
