# Supplementary material for: Understanding the Role of the Master Regulator XYR1 in Trichoderma reesei by Global Transcriptional Analysis
Source: Front Microbiol. 2016 Feb 16;7:175. doi: 10.3389/fmicb.2016.00175 (PMC4754417; doi:10.3389/fmicb.2016.00175)
Supplement: Table S12 — Transporter genes differentially modulated in each condition studied. [file Table12.XLSX]

## Sheet: Table S9
Table S12 Transporters genes differentially modulated in each condition studied.
Cellulose
ProteinID	Description	Log2 Fold Change	Regulation
56911	Urea transporter	-7.35297	↓
54461	MFS permease	-6.48529	↓
3405	MFS permease	-6.28995	↓
54632	MFS permease	-4.73366	↓
46819	MFS hexose transporter	-4.70205	↓
104072	xylose transporter	-4.38817	↓
68122	MFS permease	-4.35022	↓
22912	MFS permease (glucose permease HXT1)	-4.18345	↓
54865	Amino acid transporters	-3.90441	↓
67541	MFS permease	-3.80831	↓
82014	Aa_transTransmembrane amino acid transporter protein	-3.79119	↓
121139	Amino acid transporters	-3.33726	↓
75165	MFS permease	-3.13684	↓
66311	MFS permease	-2.84933	↓
60945	MFS permease	-2.79795	↓
76641	MFS permease	-2.71094	↓
66611	Amino acid transporter LysP	-2.60324	↓
2687	AAA ATPase	-2.58141	↓
123718	amino acid transporter, neutral 11 TM	-2.46562	↓
81442	Amino acid transporters	-2.30374	↓
82309	MFS permease	-2.23772	↓
110316	Amino acid transporters	-1.94233	↓
70860	allantoate permease, 10 TM domains	-1.80251	↓
55814	ABC transporter	-1.60847	↓
123473	MFS permease	-1.46378	↓
61114	Amino acid transporter LysP	-1.35327	↓
21595	MFS permease	-1.24008	↓
78585	MFS permease	-1.15294	↓
80058	MFS permease	-1.00579	↓
74187	AAA+-type ATPase	1.11493	↑
78465	siderophore transporter	1.12939	↑
121850	hexose transporter	1.13735	↑
4774	MFS permease	1.18378	↑
74953	MFS permease	1.40968	↑
123241	MFS permease	1.79272	↑
23415	amino acid permease Dip5	2.02353	↑
64790	Acetate transporter required for normal sporulation; phosphorylated in mitochondria	2.23622	↑
104816	MFS permease	2.87198	↑
58952	calcium transporting ATPase, ion pump	2.92469	↑
64710	AAA+-type ATPase	3.13666	↑
81082	aquaglyceroporin	3.19184	↑
103179	MFS permease	4.59597	↑
Sophorose
ProteinID	Description	Log2 Fold Change	Regulation
58366	AAA+-type ATPase	-5.66616	↓
121486	Amino acid/polyamine transporter II	-4.24884	↓
65191	MFS permease (maltose permease)	-2.73412	↓
73250	Urea transporter	-1.94193	↓
60988	phosphate transporter	-1.6141	↓
62171	MFS permease	-1.1105	↓
120017	oligopeptide transporter	-1.10874	↓
60116	MRP-type ABC transporter	-1.04969	↓
53434	MFS permease	1.00827	↑
55634	MFS permease	1.03622	↑
104077	Amino acid transporter PotE	1.05242	↑
58899	MDR-type ABC transporters	1.08032	↑
59272	MFS permease	1.13427	↑
70829	MFS multidrug transporter, putative	1.34385	↑
111890	Phosphate transporter	1.54877	↑
4171	calcium transporter	1.57748	↑
69426	copper transporter	1.69694	↑
71008	siderophore transporter	1.94728	↑
53903	MFS permease	2.22276	↑
38812	iron transporter	2.36146	↑
71029	Ctr copper transporter, putative	3.61662	↑
82321	Aquaporin	4.22292	↑
56289	MFS permease	5.64273	↑
52315	copper transporter Ctr	7.73584	↑
Glucose
ProteinID	Description	Log2 Fold Change	Regulation
6103	MFS multidrug transporter, putative	-1.90955	↓
54962	iron transporter	-1.55283	↓
80026	MFS permease	-1.17681	↓
4950	urea transporter	-1.0883	↓
120114	ABC transporter	-1.00444	↓
121942	Aa_transTransmembrane amino acid transporter protein	1.08342	↑
67806	Amino acid permease	1.18948	↑
58561	MFS permease	1.19262	↑
69164	MFS permease	1.28542	↑
107479	ZIP zinc/iron transporter	1.60941	↑
47987	ZIP Zinc transporter	1.85345	↑
↑	Up-regulated
↓	Down-regulated
