# Supplementary material for: Understanding the Role of the Master Regulator XYR1 in Trichoderma reesei by Global Transcriptional Analysis
Source: Front Microbiol. 2016 Feb 16;7:175. doi: 10.3389/fmicb.2016.00175 (PMC4754417; doi:10.3389/fmicb.2016.00175)
Supplement: Table S13 — Comparison of gene expression levels assayed by RNA-seq and qRT-PCR. [file Table13.XLSX]

## Sheet: Table S12
	Table S13 Comparison of gene expression levels assayed by RNA-seq and qRT-PCR.
			Cellulose		Sophorose
	Protein ID	Description	RNA-seq (Log2 Fold Change)	qRT-PCR Log2 Expression	RNA-seq Log2 Fold Change	qRT-PCR Log2 Expression
	76359	unknown protein, only present in ascomycota	3.50659	3.97	-1.20818	-2.06
	62165	catechol dioxigenase	3.45362	2.87	-1.55994	-1.93
	4146	flavoprotein monooxygenase	3.31441	3.7	-2.56948	-2.1
	123673	Ankyrin	3.0839	3.39	-1.00257	-2.45
	64710	AAA+-type ATPase	3.13666	3.79	-1.20141	-2.53
	109945	unique protein	2.92302	3.08	-1.90809	-3.88
	123989	GH7 Cellobiohydrolase CBH1/CEL7a	-7.18822	-12.91	-7.32635	-17.09
	72567	GH6 Cellobiohydrolase CEL6A/CBH2 (CBM1)	-7.05987	-15.95	-6.93895	-17.66
	122081	GH7 Endo-β-1,4-glucanase EGL1/CEL7b	-7.08117	-8.82	-6.5154	-9.47
	120312	GH5 endo-β-1,4-glucanase EGL2/CEL5a	-7.66511	-14.59	-6.22462	-19.72
	123232	GH12 endo-ß-1,4-glucanase	-8.42154	-24.04	-7.01076	-13.9
	73643	GH61 polysaccharide monooxygenase CEL61a	-8.30227	-12.18	-5.96705	-7.57
	49081	GH74 Xyloglucanase CEL74a	-6.13749	-7.93	-4.29182	-7.42
	120961	GH61 polysaccharide monooxygenase CEL61b (AA9)	-9.13657	-16.74	-6.56903	-12.43
	76672	GH3 β-glucosidase BGL1/CEL3a	-6.9507	-7.03	-5.69485	-6.5
	120749	GH1 ß-glucosidase BGL2/CEL1a	-6.74066	-6.98	-0.688139	-0.39
	82227	GH3 β-glucosidase CEL3c	-3.08291	-3.28	-1.42817	-2.85
	76227	GH3 β-glucosidase CEL3e	-0.600708	-0.15	1.69449	1.48
	123992	swollenin	-6.95447	-6.81	-6.37449	-7.71
	111849	GH30 endo-β-1,4-xylanase XYN4	-6.69044	-9.3	-4.11918	-8.58
